# Supplementary material for: Systematic re-evaluation of the long-used standard protocol of urease-dependent metabolome sample preparation
Source: PLoS One. 2020 Mar 17;15(3):e0230072. doi: 10.1371/journal.pone.0230072 (PMC7077817; doi:10.1371/journal.pone.0230072)
Supplement: S1 Table — (XLSX) [file pone.0230072.s003.XLSX]

## Sheet: S1 Table
S1 Table. Characteristics of 68 healthy volunteers
Sample_Male	Age	Sample_Female	Age
Male_1	M/33	Female_1	F/32
Male_2	M/32	Female_2	F/36
Male_3	M/32	Female_3	F/37
Male_4	M/37	Female_4	F/34
Male_5	M/36	Female_5	F/37
Male_6	M/32	Female_6	F/39
Male_7	M/38	Female_7	F/39
Male_8	M/37	Female_8	F/38
Male_9	M/39	Female_9	F/34
Male_10	M/37	Female_10	F/37
Male_11	M/30	Female_11	F/36
Male_12	M/34	Female_12	F/38
Male_15	M/35	Female_14	F/39
Male_16	M/41	Female_15	F/36
Male_17	M/41	Female_16	F/45
Male_18	M/42	Female_17	F/44
Male_19	M/49	Female_18	F/47
Male_20	M/41	Female_19	F/48
Male_21	M/48	Female_20	F/43
Male_22	M/44	Female_21	F/42
Male_23	M/46	Female_22	F/40
Male_24	M/43	Female_26	F/46
Male_25	M/42	Female_27	F/42
Male_27	M/41	Female_28	F/41
Male_30	M/48	Female_29	F/43
Male_31	M/50	Female_31	F/53
Male_32	M/54	Female_32	F/50
Male_39	M/51	Female_33	F/51
Male_40	M/52	Female_34	F/50
Male_41	M/51	Female_35	F/51
Male_43	M/53	Female_36	F/51
		Female_38	F/54
		Female_39	F/53
		Female_40	F/52
		Female_43	F/52
		Female_52	F/65
		Female_53	F/63
