# Supplementary material for: Systematic re-evaluation of the long-used standard protocol of urease-dependent metabolome sample preparation
Source: PLoS One. 2020 Mar 17;15(3):e0230072. doi: 10.1371/journal.pone.0230072 (PMC7077817; doi:10.1371/journal.pone.0230072)
Supplement: S2 Table — (XLSX) [file pone.0230072.s004.XLSX]

## Sheet: S2 Table
S2 Table. Metabolome data analyzed by GC/TOF–MS.
Class	1,2,4-benzenetriol	1,5-anhydroglucitol	1-monopalmitin	1-monostearin	2-hydroxypyridine	2-hydroxyvalerate	2-ketoadipate	3,6-anhydro-D-galactose	3-hydroxypropionate	3-hydroxypyridine	5-aminovalerate	5'-deoxy-5'-methylthioadenosine	adenosine	adipate	alanine	arabitol	arachidic acid	asparagine dehydrated	aspartate	benzamide	β-alanine	caffeic acid	capric acid	carnitine	citramalate	citrate	dihydroxyacetone	DL-3-Aminoisobutyrate	fructose	fumarate	galactinol	galactonate	galactose	galacturonate	gluconic acid lactone	glucose	glycerate	glycerol	glycerol-1-phosphate	glycine	glycocyamine	glycolate	guaiacol	heptadecanoic acid	hexonate	histidine	hypoxanthine	indole-3-lactate	inosine
DE_Male_1	3580	175573	32266	229781	50141	166873	5898	16787	16593	14176	11214	2287	3672	25301	77475	2193453	1457	10144	3981	6977	23305	246	548	16263	23329	1099154	5898	1395294	6094	51414	1622	91957	19081	33951	21758	116150	31939	115774	15986	39379	23989	2956175	7434	654	8985	21099	23138	16202	642
DE_Male_2	2593	195880	51757	309705	75349	345801	11308	52834	8851	28057	10188	5347	10295	36365	104552	430214	443	16422	3740	2703	18976	156	428	46378	58780	1759231	14137	2079589	10127	58542	3984	161738	30572	57646	19369	171805	11229	120521	9709	31270	140821	2174981	9802	678	9424	41020	193725	5670	4208
DE_Male_3	3726	68977	42891	269117	126601	129031	16746	41494	15213	20046	13374	4248	5157	24023	174760	1653831	538	12062	6102	3736	16542	253	659	33067	45312	1382314	16746	543375	9457	51207	1873	108252	35450	10479	14606	158239	33199	120176	27426	105321	146346	1676334	4661	1121	8711	91669	259777	5361	4402
DE_Male_4	1861	34724	37300	264972	77214	284509	4280	25279	9777	12032	8660	3212	4873	19460	164912	913411	304	8223	5968	1171	16386	161	1826	23554	27239	1169976	4280	1531382	4909	50662	1080	124428	20900	4518	15426	124264	14818	146862	11838	37781	87656	1519525	891	1257	8196	167307	114581	5403	3798
DE_Male_5	1037	22595	14241	97408	30010	33408	17010	6714	3759	3265	2750	1073	1157	5789	189681	305054	283	5452	1724	2807	5081	120	345	16971	3366	760187	17715	216303	1827	10594	647	27715	5249	11136	4215	25516	3193	61606	2528	21518	17200	377931	909	396	4513	47878	30117	2130	1129
DE_Male_6	294	31673	4197	35973	8629	65615	20336	2393	546	672	631	571	532	1892	40320	85110	174	865	740	92	1600	35	95	51463	1497	81876	20336	12915	580	960	223	10635	983	2518	1379	7311	1847	23244	403	12268	534	85514	275	160	1269	209	4146	1517	323
DE_Male_7	3413	452022	51863	311454	84025	95424	5426	34759	6036	40266	12185	3214	2501	34526	158845	807541	583	14854	7599	4272	14926	657	659	27690	11568	2286223	5426	710786	13424	68448	2100	142460	24985	36597	20675	130461	10784	174576	5172	85977	112693	862349	6082	879	20257	76456	59638	7514	1695
DE_Male_8	3394	176211	35070	234747	146032	155263	8573	50711	6174	15117	8240	3923	4695	15477	158818	1335582	446	14215	14746	12355	26994	292	2308	26460	43611	2010554	8573	4625986	10392	69155	2069	132971	30240	55674	15691	148092	9334	111996	8732	92339	114902	1450326	4231	976	7411	71895	218037	4017	3813
DE_Male_9	3452	19132	36877	240968	97998	180838	10307	41914	10087	15982	17337	5005	5514	30033	122665	1418359	481	19900	7538	7544	34694	281	501	43485	14959	1877995	12530	693557	8097	73515	2405	140048	28808	53703	20738	121651	8339	105991	7455	91119	142868	1507642	8422	605	14178	82916	129040	24190	3832
DE_Male_10	1940	10243	40768	270231	86689	154979	4197	33482	5736	9207	3903	3133	3296	19949	275699	1076421	511	10330	2893	2014	38132	210	410	26826	35214	1639537	4197	2880267	7122	50021	1255	85201	12178	32597	10892	90599	11764	134895	6687	35152	75103	905773	754	725	8421	174110	153045	4255	3863
DE_Male_11	3362	74832	34458	232190	93698	162052	7562	26809	14179	13785	7994	2711	4206	75187	65938	1282560	395	11351	2886	2049	10750	168	416	28612	20504	1267706	7562	240973	4108	68513	943	79535	18448	25994	9086	76950	11284	124240	8278	47035	73425	1410023	21351	512	10688	95447	92763	2860	2454
DE_Male_12	2780	134765	38589	262549	82239	139643	7282	49341	8370	16814	14402	4753	4979	19563	178405	1566696	538	14339	9703	3642	13682	246	501	13071	36391	499868	7282	171189	8515	62115	1606	155109	28009	66345	18369	135244	10182	61173	24123	47053	117913	731399	3160	578	16878	101906	22870	20617	3499
DE_Male_13	4206	16318	44080	260466	84281	52460	7455	36426	3448	14138	6899	3168	6382	11546	153715	1453397	1482	16681	3162	2610	19382	305	2070	25979	43144	1247516	7455	4507344	4885	73632	2306	73217	22196	29713	25341	125854	5413	125221	5286	71244	90036	933589	936	930	4362	44650	119475	7160	3100
DE_Male_14	2710	26334	49084	303825	96077	344203	4813	48286	9580	17754	7112	6552	6251	16221	159844	1735416	712	21168	8352	2226	55028	197	2385	40506	33087	1847822	4813	3045959	9449	60753	1763	230063	29062	70711	24505	181979	19154	140000	13481	42414	197077	2489142	1423	993	20663	122546	192469	12274	7961
DE_Male_15	3799	173708	36330	233646	98091	130528	6224	35085	16375	15382	12032	3820	4069	14487	401571	1772648	418	38219	19265	4062	78968	267	2085	19864	28332	599009	6224	4301581	56203	65381	1511	118463	27456	39665	12613	145563	29994	140428	6903	141795	104215	1894191	8608	1029	14848	479796	157330	11351	3644
DE_Male_16	3327	37711	82327	481819	162582	183686	6721	21510	5616	14290	4384	3246	4794	38549	54692	1969774	245	6050	2564	1837	25215	199	337	28681	15381	912300	6721	1915162	7601	48035	1331	114270	29795	32501	21017	107453	20219	134210	4453	44813	47011	1174219	1145	771	5856	18059	24813	18499	2778
DE_Male_17	1926	45914	95295	395863	106622	175550	6774	53238	6598	15374	8337	4208	6208	18107	168734	1855000	410	10000	2434	1603	17814	180	488	23295	32211	1762892	8719	915371	6928	48187	1850	102019	35604	47211	17280	162552	9309	137457	6773	52551	119522	922868	1162	927	6100	85701	244034	3523	4590
DE_Male_18	347	2950	32233	233467	33678	54223	3260	12471	3651	2551	1848	1282	927	3159	89744	213361	221	2332	2813	268	9022	95	191	35542	4438	1000685	3260	148708	2262	2820	660	29850	5148	8228	3870	36411	4605	50362	1210	83997	33905	248210	601	146	20284	18610	25142	1992	1042
DE_Male_19	2526	138934	65112	326108	55521	83985	20489	19482	8358	13816	3559	1716	2196	13257	76478	1006778	377	3097	4939	3028	25339	278	358	30890	13280	1198809	23708	316254	4598	68496	697	57049	11993	22033	9534	71370	7438	90290	8022	34477	48321	1248481	11132	730	5649	21948	25047	5294	1019
DE_Male_20	2264	50116	105760	478728	78214	81841	4788	27226	6327	13029	3609	2713	2797	18103	92845	2031153	429	10789	2735	2638	11682	229	457	26806	9290	1060884	5922	1666886	4254	49734	1257	79392	22772	32891	10621	80554	7518	80782	8400	60684	68488	1238008	9751	711	12312	49421	174423	4278	1075
DE_Male_21	518	19845	11779	109297	12043	14019	18073	3136	1252	680	985	900	461	2425	219782	124250	114	2621	1289	402	2224	74	124	54844	4281	191878	20081	10312	1726	2050	1056	19630	2699	4412	2627	33135	1716	34743	2288	3998	8472	561505	666	203	2213	1665	7024	3472	324
DE_Male_22	2431	13953	69713	279264	78763	98601	8184	20343	10460	16836	5265	4560	3914	16676	140879	1611803	440	12383	5818	4798	27502	236	2035	31111	22851	1554178	8184	2403897	8393	60269	1407	139214	15301	41906	15330	95490	20114	122383	9391	104649	57000	1348027	11107	1059	17116	80503	83272	7723	2434
DE_Male_23	2822	52050	105736	539394	109802	52062	5402	30577	5337	18642	7857	4115	3729	13583	98700	1511676	500	8324	9352	8536	18112	703	399	36918	44405	1985499	5402	1249960	7645	50744	1980	68943	15672	46393	16061	80869	48299	111045	17258	52350	70931	878695	17259	1055	37736	21277	126594	12580	236
DE_Male_24	2405	83303	82157	98579	87202	128930	5796	29879	4930	16667	6930	3352	5828	12613	98670	851948	381	6529	1425	6109	8702	206	557	30659	14114	1201891	7227	244273	5586	31113	2269	144357	18890	44089	16477	108519	10973	104832	6860	23338	63006	804659	9904	928	9930	46807	71940	13198	2816
DE_Male_25	2252	122083	106061	332861	83433	117150	7739	27006	11660	20086	7972	3411	4201	16002	196605	989189	340	15732	5209	10597	33250	236	432	28436	21090	1151886	10277	243196	7479	76606	3283	133806	17274	37601	33355	108007	14951	111499	9365	62285	177388	873219	19129	1339	17867	68243	78607	8061	2140
DE_Male_26	3360	314745	83995	395288	65784	39082	6125	2109	2631	18529	4064	2002	1645	7634	137141	1294033	439	17106	5001	11807	54370	315	1293	26181	8136	1246193	6125	2615282	8158	46447	1709	99205	9282	21813	26508	44659	6887	111894	5388	34138	67803	444017	36292	864	5262	50523	35906	5224	1007
DE_Male_27	1941	11416	102846	497324	79070	131370	4082	21207	10457	12454	4766	3821	3360	20716	93933	391499	345	12739	4734	2770	31933	94	417	36053	15859	1821743	4082	2575348	4000	44550	1734	108273	21005	36717	15595	98256	40060	95375	9761	31357	133408	521733	1357	705	8083	68130	108211	5252	1454
DE_Male_28	896	23886	57157	371530	93177	85719	4470	28498	2050	8396	6304	5724	4499	24949	118806	1343224	359	8992	4627	344	14601	201	1785	21007	16365	1778784	4470	3260229	4221	10052	3684	174315	15335	56735	17251	96515	7828	80659	2586	288131	83049	733544	1678	682	9106	41844	134378	9966	4907
DE_Male_29	6037	19652	102186	534840	93491	144918	4328	29344	9071	25345	18650	4569	4119	38770	73722	1283493	654	1042	1920	5065	35427	507	1696	29164	20788	2026293	4328	2979426	8188	34468	2916	111601	15007	51343	19686	109392	7667	108309	7563	27979	31495	313714	83856	1334	9222	4554	30548	51654	2368
DE_Male_30	1260	72144	79118	455573	65625	55196	6614	2508	4569	12132	9133	2069	2024	21213	51254	1372858	361	273	885	2466	6147	271	246	42943	16122	1604461	6614	65140	6392	10429	1323	61014	4648	19447	13049	45854	6440	71527	6830	35427	5512	371427	28349	583	5588	1035	13734	7008	835
DE_Male_31	1177	37495	78253	499907	136578	350605	6151	36312	4882	14506	5985	7395	6249	20711	86205	1664579	486	1341	2748	511	43476	291	1696	44446	53298	585956	6151	1469342	7497	53246	3525	206667	11800	62979	22114	159208	19530	119080	8152	27995	79208	1234881	2092	696	18134	2985	94474	11042	4179
DE_Female_1	1645	128047	33808	202375	49342	132685	5879	42661	12095	14369	9456	6352	3507	19400	134052	1435906	672	5793	11952	2453	6514	230	196	28523	20600	2078385	8397	142356	6837	9666	1980	168994	15607	40343	22373	111263	15561	132166	4714	148604	199195	1679949	10105	1291	39602	38409	75652	23596	3629
DE_Female_2	1104	70250	30122	182309	37597	40340	23182	10304	2588	3863	1526	1889	1184	7848	39036	415041	354	679	2379	1176	7870	234	307	26136	8029	1632343	23182	2392330	5374	12717	1063	69380	5633	11301	9089	47911	5164	131106	2136	144781	19914	310891	2564	652	7135	7302	33026	1941	442
DE_Female_3	1067	28177	40600	242383	54082	141969	3787	20130	16377	5204	5394	3624	2826	11398	62691	839554	458	1486	2136	641	7889	93	426	33946	11271	1163416	3787	97084	4124	10035	1881	82358	14634	30280	14801	76479	8944	127011	4411	91415	50013	763513	2065	1015	5476	31301	37158	15111	513
DE_Female_4	2756	333750	36299	222230	62613	101761	6641	26269	15333	15193	4648	4163	6116	47678	101069	1592931	453	4943	3877	3467	14863	336	579	45693	20589	1845596	6641	3051569	10921	13808	1818	115901	20309	29136	15505	139762	18574	102728	7248	257554	112147	1306916	9749	594	11799	31749	31226	21880	2970
DE_Female_5	1437	26173	27522	175217	45324	86906	4135	15449	6712	6075	4634	3350	2801	9842	43949	502495	417	1963	5968	1761	3789	169	219	27981	6720	1484430	4135	8289	5249	10209	1332	103659	9099	27763	12584	53118	58249	121975	4252	102449	28170	685653	3746	692	13691	11680	57449	10939	2734
DE_Female_6	1387	10778	40306	227067	58721	116714	3879	13821	3360	5154	2487	1927	2086	12960	44710	1362258	270	803	1595	1319	6624	125	210	42934	4512	1952427	3879	685494	5436	7880	876	63977	7317	19076	9330	50306	6433	130797	1672	69169	23428	528249	2509	890	4455	11650	18670	16429	1416
DE_Female_7	1515	55375	36326	195280	49926	136576	2399	17023	9633	8539	4725	2271	1692	15222	71259	670237	430	1428	2451	2173	12155	285	301	31365	7127	1794253	2399	1653541	8473	9928	2023	54293	12232	1578	9912	71345	10705	106089	5936	173622	39671	858225	15913	1070	2762	30778	12407	8717	2634
DE_Female_8	1333	511787	33382	207495	61205	68165	3713	13632	5521	5856	5687	2032	1653	12773	40085	1405226	330	802	2950	926	4149	153	263	35494	8549	971973	3713	107718	6210	6258	1072	74166	8326	20380	9189	55062	5778	77271	8229	34544	7716	358412	1830	827	4223	3112	9676	8492	575
DE_Female_9	2580	142341	30391	192280	82736	94111	6672	3984	13763	16659	7360	1739	1854	22265	107866	1301562	638	2162	6314	8457	20536	530	471	25247	16799	1592840	8744	2801115	8933	11045	1004	59837	9473	17979	38460	86263	12581	114633	3878	79900	103228	1552123	5247	655	7968	10224	17649	17203	357
DE_Female_10	1793	73837	29094	190833	33503	251731	31277	21567	25425	7663	7815	2387	3742	14271	109271	841487	393	2242	3817	2040	7211	525	476	40096	10215	1189531	37421	39910	33453	9563	3060	100948	18929	11063	13759	149185	23341	98944	8515	252928	95275	1538210	4545	898	10779	29266	37391	12175	2530
DE_Female_11	1738	246687	30691	198956	46380	168779	5266	24549	10899	11359	3225	3478	3010	18184	74686	791286	486	3569	18543	2647	3822	217	1454	40933	14066	1965359	8080	2143259	6864	10498	1481	113610	13508	34218	13620	94808	11360	98040	11432	30380	85300	1298031	4619	906	20990	27407	27771	15134	2881
DE_Female_12	1989	94001	39835	242058	56536	70248	2785	22899	3557	9696	3040	2800	1171	11285	91442	1062010	511	1749	4862	1197	3560	307	367	29087	11594	1580107	2785	3297783	7147	8286	1207	97646	10304	23886	12112	68925	9829	93186	5835	116969	51309	847686	2806	1240	10035	15546	44934	4047	1404
DE_Female_13	924	20792	35578	226620	34555	221566	5257	17034	14161	4368	2457	3761	2541	30179	42637	493029	151	2404	3611	506	10861	231	1322	35864	9863	2011777	8428	3090057	3311	11022	469	74577	5431	24750	7699	52430	18761	137409	3150	69167	43110	1485868	984	1039	6356	45199	31068	9852	2817
DE_Female_14	2646	105490	41105	248579	82488	417379	3000	31001	16232	9558	6094	5623	7868	29782	91905	1233374	524	2365	14727	2511	9610	196	1852	34791	25234	875430	4148	3069014	11629	17690	2177	219223	32109	48366	16014	183523	10670	109953	7363	88533	99806	1759986	8202	1003	10524	21833	47960	12883	3498
DE_Female_15	1333	103651	37576	222853	44228	56271	2047	10050	3347	5313	4808	2483	2048	6997	43449	511762	471	917	2777	1137	6479	193	350	21028	7241	1594478	2047	356769	4583	6692	1427	60981	8459	18412	8169	54276	11250	114162	3852	47802	25403	371909	6344	876	3670	24971	80833	3519	1466
DE_Female_16	1572	124027	38105	228245	66417	96989	2962	18300	8399	8531	6185	2572	2866	11522	47151	829790	459	1263	5161	3067	2485	267	342	27351	9515	1401400	2962	111517	6614	7995	1992	84016	12146	27441	12215	67390	35574	105783	4796	87790	24593	627182	10649	1088	6143	21410	20568	21438	1967
DE_Female_17	1689	23628	32429	185324	73851	133332	2812	20574	10296	8061	5964	4092	3545	10823	91056	738447	361	3104	4869	6208	11561	159	291	33196	12523	1573488	2812	206146	8529	14392	1723	95467	12917	26566	13707	99604	13608	110958	4224	482704	88633	627411	6192	754	1354	28917	41991	18404	2672
DE_Female_18	1802	170142	35393	211449	81978	100507	5754	16460	8972	18581	3955	1991	372	53854	76206	523574	384	2212	7660	4486	6217	196	265	30670	9891	1755544	5754	105426	7586	13926	956	88089	11056	27768	12558	61059	11421	131008	8834	174616	27108	685745	5311	1054	1183	34115	20332	9548	1197
DE_Female_19	1335	69553	25456	175996	36636	81460	3334	20454	10048	11127	20627	2234	2306	15343	58812	946588	361	1644	2510	1898	9288	276	351	26699	14138	675569	3334	2654045	9073	23939	2608	49944	11567	19375	18044	52885	9715	91107	11012	86824	30305	533368	8914	801	4498	7785	8273	8828	984
DE_Female_20	1375	140168	32764	208158	55782	112525	3687	13789	10845	10087	6236	1900	1879	16666	74786	510766	447	1481	9821	753	6076	255	181	20586	14651	2024837	5989	473625	3679	9073	1308	48614	5964	13722	12566	45283	11126	95628	9306	119231	22715	701097	7402	777	9574	15096	18366	12790	578
DE_Female_21	1665	43362	37441	217683	59903	81283	2637	21185	4211	8737	4263	3437	2157	17117	73649	887172	419	3043	9094	5392	5987	257	228	33003	15368	1983760	4270	450450	3643	12893	2385	94291	15938	34657	17094	86941	8109	102763	7296	113642	36142	910483	18664	957	18914	20849	34228	7490	4271
DE_Female_22	1633	48929	38045	233089	97473	111294	3314	6178	6412	12588	3899	15806	4083	16404	101720	824583	471	7249	5143	8311	7538	551	379	32477	14369	1769276	3314	1940393	7940	15345	5973	114889	18046	29163	13655	91493	11144	157036	7881	225611	112285	911198	15917	764	7225	54905	34595	14538	2426
DE_Female_23	8360	327132	42397	272928	254400	170949	9666	65924	21243	44708	18448	6399	9049	62256	277551	279061	860	6783	17084	29115	16994	383	334	34412	109644	2427120	9666	156748	25559	63605	2542	333021	47061	72199	24298	283618	10878	271876	8256	154952	474250	1428562	27259	2355	9646	9043	238748	24657	2674
DE_Female_24	636	1057	2602	18243	7477	10833	21748	1819	422	975	187	973	277	4590	28201	59789	125	1135	490	761	293	59	97	10605	1384	365921	24331	151280	410	3627	275	7931	1176	2515	1340	6194	486	27351	1572	3919	1783	5456	368	139	3024	132	3666	909	152
DE_Female_25	1627	11141	24269	152883	68464	37852	1947	13858	6168	4746	4407	2315	2833	6021	125759	715743	490	3626	3071	1366	4688	837	230	19571	14383	1985762	1947	14177	6679	5938	4331	76915	8748	15813	10282	68830	5917	96276	5333	444164	51097	378860	11179	690	3526	18867	43966	33694	1889
DE_Female_26	1876	198070	35853	221604	61427	95860	3775	17894	6767	7927	10829	2663	2211	8506	109173	808101	396	1541	2228	727	13183	201	420	23157	10809	1965404	3775	37226	5786	10817	12646	66010	7943	20959	11863	83176	10257	117843	3829	170512	34089	702620	8912	722	10086	40636	31070	5254	2519
DE_Female_27	2189	29437	35177	218934	103150	83390	3782	47214	22491	13308	5480	3967	4353	27798	181532	1031665	519	2689	5174	5628	5533	265	358	29834	30957	1729466	3782	91727	9606	12474	3102	147927	25908	32237	19788	110077	15567	97221	11346	387830	113364	1188550	7468	753	9040	9473	50572	16320	3083
DE_Female_28	2005	337009	13894	98050	59853	37674	3714	14596	3377	17305	2051	1613	2940	13512	107388	1210646	304	5863	3528	4619	10726	359	227	22996	7366	1799556	3714	2494546	15912	10956	828	81294	10583	11585	7101	49181	3428	77709	3161	151970	85823	458448	6136	497	4321	5295	36741	2368	1372
DE_Female_29	1261	54529	37265	237810	53380	254514	4619	23758	5088	8953	2104	3469	2738	49613	36152	967605	336	2802	2193	757	2831	176	387	33173	9791	1879231	4619	433963	3478	20766	1722	143457	13990	27308	12033	23837	14395	118619	7332	25366	53259	606873	845	951	10628	3246	106693	6604	5171
DE_Female_30	1907	11251	35578	222165	72487	105799	7550	27763	8968	13896	6160	3215	4265	16058	70573	1038863	504	1849	5298	2483	8650	254	1146	38972	15267	1513624	7550	1289146	5897	12645	1778	167494	13481	41524	17323	80877	18739	172907	7481	218727	65884	995202	4384	937	15017	8138	130107	7686	5381
DE_Female_31	1333	209285	37765	253892	72553	189251	3847	6365	6743	7209	6276	13801	1560	16133	51387	890284	434	1406	3589	717	16321	131	384	28832	8610	1465457	3847	2674864	5334	18278	3755	54179	16319	34160	9277	132239	39612	116513	4690	82454	82473	1062717	473	1098	10352	7341	110378	10994	7474
DE_Female_32	1634	23680	66212	393034	52284	47376	4426	10497	7355	7913	5261	1862	1897	7548	43180	1154135	342	1846	1811	2547	4138	226	201	28855	8170	1857691	4426	146801	4024	10122	1347	75229	6207	16203	7823	31633	8843	90679	2707	115028	55307	556569	8466	565	3421	7747	30036	5918	1405
DE_Female_33	3179	8917	71204	332626	60274	44992	3326	9916	10287	5909	6439	1733	1740	5701	68717	419230	446	503	1424	1706	4552	164	173	16758	4350	1680109	3326	33455	3782	15232	1071	43417	5255	11000	6618	36323	7478	97143	2970	60872	23881	335258	14389	668	1791	15412	22528	11360	983
DE_Female_34	1686	17684	80204	189472	84675	175368	29496	2286	13809	9785	9749	4975	1372	30797	155124	1238243	309	5621	9889	895	7711	150	552	34901	15327	2023397	29496	135285	4328	20080	1789	170983	13819	48972	14789	101747	92336	209859	9193	298624	147876	1932774	296	1068	8084	30842	155612	5863	5686
DE_Female_35	1449	78023	75943	351120	57553	27969	4564	19735	6364	13888	15353	3056	1778	7607	221788	724520	375	2664	6700	6033	7613	330	1824	16813	28027	1344724	4564	21182	7562	18912	1292	72713	7044	26657	9900	74009	21411	158177	6665	454398	63715	104840	7499	627	15761	36882	22872	8830	26409
DE_Female_36	1505	201569	82857	277191	81398	67621	3669	14902	2565	10726	9116	2552	2560	12733	31432	930762	422	1476	2116	2336	13199	176	245	49977	6732	1910573	3669	74784	6930	14646	1642	112934	14322	29026	14527	70703	10491	98972	7051	22031	89728	479767	16998	552	2103	3419	55702	5576	2185
DE_Female_37	6019	76995	61671	366512	90331	69203	2993	23885	12067	11254	6109	3891	1354	51144	218151	1050178	333	10784	9293	2312	12875	172	434	21547	21231	1366105	5816	242634	8865	10608	2655	217211	15545	50615	21245	124994	11342	102112	4877	1134758	91485	998829	8120	538	11705	40305	55732	17892	780
WI_Male_1	2201	135579	32526	225998	59193	155697	6041	9960	9954	12103	11320	2692	4008	22344	68017	2227619	1167	3115	3440	3843	21554	307	726	20851	19933	1185133	6041	1181928	4573	61404	2404	82563	19610	32081	28551	80103	30205	125146	18608	59824	39013	2862235	5631	1280	8444	26857	27185	13518	1174
WI_Male_2	1505	98856	32588	231431	61889	167682	7652	24596	4238	18860	5127	2823	5295	16377	53355	1233785	614	3745	1863	1721	11469	130	515	53370	25818	1047691	7652	888043	3677	23240	3341	53654	10855	24897	9779	57748	7437	150755	5639	26269	73786	1006112	3826	1121	4180	17346	105068	1812	2077
WI_Male_3	1983	65301	36021	239162	84182	117753	7271	27135	7794	12546	9319	3474	3718	15695	131516	1381142	499	3996	3873	2291	14046	189	658	57033	35983	1008923	8992	273045	5106	65243	1182	49095	19049	21775	9054	80198	26891	149056	19980	86627	98957	733763	2719	965	6514	76297	187923	3496	3686
WI_Male_4	1063	22572	35635	265301	51639	131970	3224	15594	4354	7383	5413	3037	2601	10957	83633	714771	281	3364	4036	1307	9792	256	538	28499	13241	860366	3224	2624975	2750	25574	982	69714	10000	23710	10700	60796	10783	205027	7743	48992	42999	550734	497	1199	6412	93145	79860	3338	2581
WI_Male_5	1127	18072	33101	228371	56944	67914	5194	5767	8390	7016	6906	2537	2155	10165	84105	1041118	337	3173	2815	2299	11988	245	746	27746	6102	1943495	5194	39841	3868	24123	1071	56012	5755	22695	9168	38254	14421	131238	5080	60133	24277	632711	3130	1371	12408	83263	64635	3725	1845
WI_Male_6	1132	153916	34452	250148	52589	295203	6218	17726	4329	9124	5987	4091	3329	16855	111452	802714	523	4001	4759	1391	11974	139	1012	20107	7986	791532	8570	64188	4137	66615	637	70762	6620	32283	10886	60170	27429	227029	3667	75483	21461	442285	629	745	6792	73461	75518	10339	2529
WI_Male_7	2720	400874	35771	250359	98710	115430	5747	37228	8849	38892	11651	3586	2891	27963	190125	1057641	534	4675	5612	2710	13970	479	783	28360	12207	388532	5747	733406	11966	70029	2678	140809	25096	37807	16182	105327	14596	218198	4834	138063	99468	1053624	3298	1289	21853	67290	72608	6901	1649
WI_Male_8	3224	5495	55835	337054	117857	177923	7462	57086	7354	17354	9318	5617	6089	16209	174644	1705972	971	17053	18074	11759	31682	458	1088	28524	49633	2062269	7462	369858	10933	46473	2736	135521	30959	63319	17967	125426	12772	141074	10777	117572	134455	1839533	4904	2721	8815	112442	284927	5115	4816
WI_Male_9	2054	11295	34462	250354	85509	142196	9087	28664	7968	11572	12604	3502	4034	19339	91298	1240802	500	6711	4672	3377	28348	229	671	34421	9633	1276015	9087	453260	4034	26932	2085	81845	16967	35772	11304	54820	7958	137120	4507	62624	104114	1054424	4559	1531	8211	39007	106559	15104	2407
WI_Male_10	1278	17842	29643	230950	56826	148535	3046	25839	8139	6815	3542	2419	2686	11536	224442	729574	465	2344	1917	1223	31744	147	535	25636	28605	1473424	3046	2624416	4146	27884	1297	53530	9741	16969	8342	51661	10798	133980	5028	50726	39751	888914	552	781	8583	113551	128955	3105	2904
WI_Male_11	2063	72854	37847	265052	82330	145252	5004	25118	13005	13691	8212	3385	4320	62131	86646	1241493	534	6763	2939	1562	11265	191	581	34194	17889	1531333	6020	233631	2887	46940	1444	57675	10825	23945	8546	49031	11849	130486	8050	75861	88875	1043229	13493	1120	7935	106341	110180	3058	2705
WI_Male_12	2109	168986	39540	264687	128897	210920	9598	69850	8650	21414	17137	6836	7015	26710	285635	1256806	731	6312	11694	3266	21436	160	638	52732	50471	1900156	9598	224483	10034	53595	2368	173474	28336	68428	20709	148995	16322	198063	32982	112795	146189	1232176	2496	1210	25123	140658	86137	22362	5003
WI_Male_13	2247	13958	39508	263568	64637	64838	5965	30754	4201	9891	7152	3135	5527	8452	123198	1487329	792	5093	1651	1066	24701	148	861	23834	36233	1099963	5965	2855304	3448	62168	2626	37593	12311	19597	24445	90380	5927	167748	3925	49547	55756	780349	1047	1411	3559	20345	110765	6417	2517
WI_Male_14	1562	90742	37414	248232	78794	284536	3958	33888	7614	16623	4748	6668	4739	11309	95133	1552779	590	9246	6667	1094	38781	183	1975	46662	21688	2004161	3958	535595	5930	50079	2177	149010	16526	52417	16079	98943	16710	189609	8488	37036	137443	1603704	1134	1608	16923	90727	152042	8951	5774
WI_Male_15	2866	197555	40108	249021	105551	116136	5300	39731	13393	14741	13259	4389	5154	14705	470243	1967917	197	22642	19879	2740	90764	226	698	28029	32628	1616098	6148	870118	64897	68010	1631	94161	35179	10085	12239	155112	34062	196565	6151	152938	119189	1737716	5230	1330	13149	515113	213226	13583	4111
WI_Male_16	1916	17494	45190	316119	78714	99209	1325	9988	3096	6528	2146	1953	3129	16726	77419	1152322	229	7504	2206	1519	12863	117	170	22923	6526	395138	2820	941923	3341	12564	531	56341	11459	14071	8597	46246	10846	96624	2812	29783	27671	461976	484	403	2797	7569	13556	8912	1441
WI_Male_17	1995	64452	78691	211547	120762	170874	8685	59589	6046	15796	9097	4844	6613	19510	191431	1769040	553	9913	2853	1312	22602	287	488	60576	33431	1962967	8685	1039760	7273	26447	2512	104691	33495	55591	18531	167296	10612	169892	6609	58248	124147	981453	1290	1210	4080	112586	300482	3744	4690
WI_Male_18	1443	60206	76084	472629	64460	66074	4254	33405	5918	10987	5433	14323	2467	7979	140168	647466	371	5459	6235	1245	22413	175	581	24599	11028	2043657	4254	369792	6114	19901	1234	64188	10309	22076	9488	89881	20756	144781	6899	60050	68184	427207	2619	807	43121	157712	128797	5055	3268
WI_Male_19	2152	94434	65181	377799	38935	43270	16321	16500	8135	12225	5325	1902	1920	9306	65827	1016589	262	3280	3940	1793	23497	180	477	38463	10730	1211323	19174	281126	3630	23600	958	31520	8763	18548	7946	43497	5953	110757	9331	17743	39763	610250	10008	1045	5155	23836	26958	5112	1551
WI_Male_20	1730	47063	66559	401207	77860	74520	3974	2262	5503	11946	3150	2759	2643	15937	109999	2024038	445	5266	2525	1516	11606	217	480	28152	8549	1771444	5328	1585461	4063	67188	1481	53104	16507	24663	8866	70705	7213	89936	6904	81309	56405	999666	6431	1229	10176	50022	176226	3732	556
WI_Male_21	2453	97275	74616	244801	73826	88674	5975	24890	14937	10566	6495	4704	1978	21695	377445	1332076	447	13927	9316	4634	14678	275	1073	46601	30548	1295232	7974	49302	16363	74035	4490	134063	22474	33159	17229	244463	23108	166917	19301	73414	116648	3324777	3619	1268	11528	100415	107812	18190	1240
WI_Male_22	2352	26409	88890	215503	83385	120638	7785	21437	10599	17004	5594	4860	4326	16343	160243	2531628	402	5354	5128	3178	30292	224	1474	31664	23034	1499655	7785	3475736	9329	54875	1715	111433	14306	39115	16176	87432	27569	140222	10709	135246	51507	1213448	22040	1271	16390	49092	96435	7924	2515
WI_Male_23	1769	31647	78713	418459	82840	69006	4484	20197	6810	15038	3986	1306	2947	7649	73489	1117689	338	3402	6593	5676	19426	471	905	42109	25132	1543840	4484	1314059	4339	25224	86	37822	6656	27153	10595	46705	39001	137579	10699	29495	25731	622251	11381	839	30325	17358	94154	7904	1882
WI_Male_24	2574	132705	47780	318251	99771	217690	7819	51204	8675	23386	13340	4825	9098	16551	158287	1363863	562	12253	9137	9163	14659	492	951	47007	27962	1785455	9804	395157	7835	47240	2999	142963	25076	62636	27101	163364	21761	122513	11586	50069	92565	1856827	9427	1546	13489	60727	112334	21502	4832
WI_Male_25	1866	83855	32044	225902	85398	112351	5597	17937	5975	14306	5201	2342	3118	12080	134649	810980	582	5724	3476	4376	29010	220	588	29629	11850	1952300	7452	171273	4417	70014	1266	65400	11254	19765	20918	63865	14149	112718	8131	67122	114452	747388	11784	1292	13211	49111	55773	4257	2108
WI_Male_26	1819	168159	28046	203458	44206	56123	4750	11110	4154	10643	1302	1083	996	5765	91693	680194	413	3152	2842	4498	33956	174	454	26179	5971	815553	4750	2129955	4375	14575	1166	42332	5627	10005	10720	31454	7713	129701	2464	51089	29544	553398	16246	1165	2896	38323	14795	3072	615
WI_Male_27	1894	89877	34877	253792	111309	223430	5569	25045	10522	14898	5225	4057	3959	27824	132354	2352078	516	6006	6830	1873	41065	194	721	37394	20597	1989847	5569	3323977	3510	60165	1786	91927	17444	35468	12904	78472	74444	90303	10163	54973	202178	947007	1878	1345	6858	50144	133622	4551	2073
WI_Male_28	1841	32345	34082	239025	117479	123244	2251	42878	2642	16931	7666	7938	5369	39767	224111	2210658	452	17485	9405	1108	19651	211	468	24610	24405	801967	3264	3264911	5550	21480	2941	261570	21133	56879	21381	125706	10967	136987	5577	78700	185663	1002620	2276	1294	16069	219226	322129	10010	6620
WI_Male_29	3457	107419	33788	241283	106987	132651	4075	22273	5519	25523	11432	3886	3925	28913	113336	1116123	483	8582	5075	11337	30250	279	1899	24239	16534	2016768	4075	2418936	7247	57708	1950	72599	13434	25595	11792	65757	7584	128024	9410	51000	96041	299383	34486	1061	7626	15841	59669	34246	2117
WI_Male_30	2106	100285	34134	235867	84574	99664	4598	21189	7050	24467	8543	3016	4116	31984	143271	2096565	569	4964	4133	11266	8864	356	755	51879	26422	1703695	4598	134287	8889	71020	1708	89256	13244	26306	14858	62761	14016	117093	13090	61570	84159	843679	30716	1288	10859	58887	39031	8551	1982
WI_Male_31	1510	19752	33633	250241	96591	128368	4092	20651	1959	14937	4184	5494	4024	11881	91604	1075935	568	4613	4549	1684	26122	157	757	37239	29885	1601753	4092	1573477	3656	32853	1273	110495	6006	33368	13212	63327	14642	145072	6283	45668	102325	562091	1267	1147	15490	15634	126645	5600	2888
WI_Female_1	6417	273683	50547	289210	220674	314972	18145	104346	23449	49241	19645	11427	7338	40149	356183	1115279	1004	18292	28766	26586	17355	694	1125	65786	61692	1054825	18145	479702	16787	68036	3480	477802	63305	124868	49613	291696	29180	168335	16242	322320	662143	4095403	31756	2819	99462	90552	518246	54542	7897
WI_Female_2	3054	119945	41635	259575	127091	108405	43572	26462	5105	23716	3700	3751	2863	20713	148986	1198694	544	5107	6277	13821	19654	299	935	34225	27557	2515834	43572	4826932	16472	76703	1710	163580	24511	37913	16772	116223	14251	200779	5406	298795	210802	881396	14587	1590	20861	23002	179367	5484	2442
WI_Female_3	4140	52237	44424	286461	121852	361902	6890	44362	37574	21007	9101	4884	5435	34627	187286	1879951	797	6753	4424	6716	14609	298	582	55535	34052	2498932	6890	279978	9918	55961	2987	221046	39929	61671	27237	172548	18813	139769	11999	150736	172244	2363798	16703	2442	2109	68128	157985	31206	1618
WI_Female_4	5950	485996	46146	291498	129931	163836	9428	37638	20759	34860	5777	5321	8038	61020	129404	2034123	833	15347	5668	24327	15123	495	1076	54962	32985	1602043	9428	3927750	18465	67613	1669	145454	33158	25424	21799	199775	26483	121139	11447	143061	227199	2372026	28611	2419	7845	43503	84103	27327	3346
WI_Female_5	3089	21993	45950	274368	144815	385031	10998	53313	24151	25508	16854	7900	7235	44231	174346	1902533	755	11322	15523	20513	10739	465	1473	50566	24452	2488979	10998	28617	16658	82856	2993	393219	40849	62094	39212	198279	166970	133755	20534	174189	139947	677250	17010	2058	42949	37001	364551	35570	5205
WI_Female_6	4795	30422	50139	304921	142005	248192	6259	37281	7838	23883	9172	4453	5486	37710	139019	2509442	797	7709	4130	14920	14311	397	825	63606	17112	2454451	6259	3007602	13130	67450	2432	240530	34864	59784	26416	129227	14744	153081	4962	142803	140585	1300123	12126	1294	8092	77901	109321	36176	4105
WI_Female_7	3719	145783	47055	279369	145926	260693	5695	45272	20003	40824	9983	4753	4286	38157	206602	1901109	845	9675	4537	25004	28011	917	793	48540	18307	880192	5695	236213	18502	61534	4138	189039	51092	52294	24317	179582	21946	147140	20568	231513	210003	2418721	61100	2413	6571	81074	85563	19693	5854
WI_Female_8	3984	1148724	45056	282131	137535	268210	9926	54081	22779	31658	21323	5846	6136	61276	235558	2573222	474	5040	9050	14216	17340	506	624	70754	38301	1820184	12785	506752	27354	68744	2532	332543	43365	55288	32121	170522	18366	183286	35585	116454	132131	1848992	11958	1957	13046	19829	75208	33526	2200
WI_Female_9	6569	396834	39770	255728	169866	220481	24512	11495	18472	54620	19308	5524	6043	63129	234462	2356862	695	1711	13163	35637	63894	1245	1549	39696	56142	2437704	24512	3903128	15463	64413	992	204170	42195	53343	103623	225305	25985	260207	14578	388636	234038	448267	16797	1363	16733	25304	90584	43242	1609
WI_Female_10	3164	162921	42879	268486	158639	508834	73677	54075	51722	34621	20996	5483	8132	35684	336568	1761379	808	3362	4527	17457	15650	896	936	13356	31152	2088980	88718	83972	59027	76666	4326	362683	56622	63030	26892	301154	46200	207700	26958	447513	299269	358160	27872	1872	24758	56268	202858	24214	4995
WI_Female_11	7235	517208	46852	294554	168179	365241	16527	62528	26575	47809	10131	6942	6840	41669	254142	1300104	1055	13040	52192	21506	12901	659	784	29252	48656	2155232	20689	3460629	15788	67860	2437	371216	60170	99614	31841	253036	25089	202394	44040	147443	303175	3277562	32189	2324	44019	79018	149409	34628	5847
WI_Female_12	5018	268759	41216	257930	145957	132582	4863	60528	6608	33717	8150	5423	2165	28198	173790	2078375	742	3762	8963	11980	6781	700	865	70060	39150	1503060	4863	750138	18511	50708	2861	283341	33058	58783	31699	177082	21404	213703	15043	198943	158556	2099419	10014	1873	20024	26522	208455	7346	2995
WI_Female_13	1779	57318	37572	248836	130521	606463	18194	55125	22770	18886	6329	8978	7603	112004	146917	1686399	639	15134	11114	3431	30025	472	2354	57937	32033	2478189	18194	5084195	10528	62766	1976	274406	25398	78660	20101	180039	47591	163294	11605	312248	271707	3972332	4243	2109	25317	157034	191225	27385	7162
WI_Female_14	7837	89950	42328	258229	239881	661015	9465	73203	23278	36323	14501	9905	16424	62197	409333	1522290	685	2516	28575	15537	29900	459	2332	42512	57737	2288643	9465	5038724	22392	28889	4401	507999	101998	113101	41703	371778	20366	207653	24164	298431	284023	494084	33505	1608	16780	57332	225874	21189	7894
WI_Female_15	3428	238350	42714	254848	145096	146126	5787	49066	13458	27815	12135	5761	6237	24070	207841	1689454	712	7464	6815	15991	19970	708	860	42932	28364	1386349	5787	612817	17607	81804	2699	254723	40066	63182	24435	195576	34757	138309	16035	137760	155986	956495	30204	2175	9539	78748	516546	11212	4193
WI_Female_16	5421	388697	46161	280998	177381	233121	7206	56727	21489	36148	11363	6710	7530	28644	170550	866348	732	8192	16680	33145	6168	436	1023	58367	38015	1636467	7206	275283	20085	57527	3027	254599	41845	78383	31055	214045	121472	359125	18590	199914	168555	752134	54944	1838	11075	32977	108405	55167	5733
WI_Female_17	2736	117812	40146	243250	220409	261173	5270	47651	12854	31337	11741	4945	7345	30896	213955	1642473	618	12159	9040	43381	29507	406	847	14924	27354	798301	5270	707687	22228	53735	3003	257676	49289	71909	27298	211686	19079	131524	13604	484118	509528	1074685	21704	2293	29329	87254	196720	27732	5381
WI_Female_18	2484	266108	31044	200392	115023	162645	6473	23614	9348	45989	5564	3213	2230	107038	141364	762064	641	4763	8352	19076	6953	262	812	46557	19459	1546022	8264	162141	10117	38809	1356	112693	17184	36164	19407	86081	15381	168891	15868	126046	50022	957050	15502	1629	38162	54650	40210	10726	1612
WI_Female_19	4123	183566	44821	264319	149134	252419	15029	75013	22361	51521	68901	6179	6242	66277	357511	2389601	792	839	2289	20283	22542	872	2870	198647	63288	2321148	15029	2445263	23216	26844	5483	259894	58171	57522	40315	216215	182	193375	44511	332584	89942	2537105	35741	2351	6058	7664	43430	24056	3458
WI_Female_20	3686	363917	36539	232373	86462	412629	21787	47958	28082	3671	7095	4836	5545	55229	134203	1552294	582	1118	36015	5394	14806	623	1114	375245	64581	2388015	21787	443320	11787	56534	2443	246833	26679	53064	59116	161219	27349	213659	46335	444475	60979	130074	37100	1401	2406	33814	100284	30265	1577
WI_Female_21	4406	165969	40838	254927	140741	228603	8492	49258	11975	27683	7464	5377	5386	41035	174027	1960883	641	12598	23403	50025	13376	633	728	15724	41385	1500667	9901	997727	14279	52922	3290	241547	43418	72636	7555	211955	18437	141428	17251	124714	115514	2463188	80461	1254	33107	39505	164319	15819	5698
WI_Female_22	5079	35972	61166	358828	197124	82107	3476	24833	14045	29851	10290	45879	8249	33616	330442	961184	800	29735	9646	46688	20292	839	858	40606	24075	2392790	5545	1155811	15441	76216	6815	294870	48749	54532	35517	229839	18673	225900	10669	284757	508801	1352405	58880	1915	8775	142208	136245	12146	4438
WI_Female_23	8360	327132	42397	272928	254400	170949	9666	65924	21243	44708	18448	6399	9049	62256	277551	279061	860	6783	17084	29115	16994	383	334	34412	109644	2427120	9666	156748	25559	63605	2542	333021	47061	72199	24298	283618	10878	271876	8256	154952	474250	1428562	27259	2355	9646	9043	238748	24657	2674
WI_Female_24	3532	24772	46898	286881	167784	247733	10782	47871	12637	26222	6318	6618	4768	98572	100766	1930070	672	7470	7184	11494	9261	386	821	39223	37754	2394752	10782	3204393	10595	65994	3837	285878	45875	87866	31797	205694	17612	310615	33492	342242	294603	2163698	5231	1982	39699	35854	222693	17344	3273
WI_Female_25	6720	293033	45997	271709	190759	120933	4829	49901	20657	24788	12888	5473	8045	27472	487392	1729934	1432	3982	7979	11984	14276	2203	697	14387	64270	2351970	4829	42486	23270	30989	8888	285614	30422	70099	47942	227960	19111	133279	15967	569231	228599	726337	74499	1857	8606	35870	223068	87614	4140
WI_Female_26	3803	40194	41042	265657	138676	166240	6267	39926	10730	20903	16024	4213	3802	18320	194338	1342941	684	3589	4957	6098	23542	404	765	7368	25116	1034803	6267	74582	12456	69655	15273	167521	18923	47643	29867	185178	20339	164231	12096	198599	129367	1593184	17351	1393	20270	104656	106076	10632	4355
WI_Female_27	6097	48739	43962	263574	317956	217807	13181	135901	68496	48563	15381	8012	10524	88404	477236	2355631	798	6066	8086	42135	13274	642	1000	51757	101163	1248881	13181	258756	25619	69814	6337	438711	73457	111986	46331	275541	38721	232727	38434	474377	456626	976259	27307	2042	7623	25373	247975	39116	7634
WI_Female_28	8469	1635104	45392	271123	166061	185218	6127	77648	14236	87216	8161	5442	8300	28472	198448	2555120	642	10615	12090	31376	47038	1745	841	46340	92910	1343159	7765	4464860	97810	43398	3500	284912	56551	77654	43344	313826	25611	122401	15669	284997	158551	2632605	54176	2087	8020	13635	150557	10776	3536
WI_Female_29	2323	172752	39854	253700	258953	752109	28961	79002	19646	42587	7676	8051	7430	183775	148765	437726	735	874	2255	7524	11645	365	903	12888	45650	1290235	28961	1798950	13684	23818	3136	534399	62061	93412	44226	90215	313	215856	28674	161981	193705	561978	2487	1571	15109	3191	471137	21233	14178
WI_Female_30	1873	33463	35796	247263	89974	134536	12661	30540	11194	15093	6162	3980	6069	13243	70402	887840	394	3263	6533	3284	5930	241	1288	34818	14395	1888241	12661	35483	5849	25629	3254	180959	14063	44943	18703	84218	24345	151424	10860	93375	79323	1330403	2469	1670	15917	29261	211075	9620	8931
WI_Female_31	1880	226635	41180	276104	152800	302371	4162	11284	9508	18808	10992	25105	2214	30596	106631	616089	731	2994	6153	3967	30346	260	1417	29157	16624	1985916	5504	2235487	8781	67402	8209	102512	38365	60434	16963	228416	66319	129804	8423	127557	206607	1854897	1365	1448	14536	17464	268923	19195	9739
WI_Female_32	2595	33275	38443	247711	116080	64931	6918	18014	12055	20192	6593	2380	3153	13114	98750	1413165	541	4541	2743	8973	6901	378	642	35140	18415	1242481	6918	289308	6988	20861	2561	133580	16418	21102	15640	53721	14145	277664	5493	100943	210522	988435	14994	1545	1485	21788	83182	9423	3146
WI_Female_33	13399	42473	45759	272649	103481	241935	12831	48061	51760	26647	12287	5543	6948	28592	225365	1710012	726	508	1448	17671	8530	469	1314	51508	20811	2103908	10845	60301	12415	66376	2660	259107	31809	54323	27075	189858	27242	107716	12105	285411	67905	524706	63345	1744	4822	16661	151387	36753	3485
WI_Female_34	1904	36408	35211	229191	157066	249855	41638	44001	17114	16480	11639	4261	2660	43568	199584	1527977	562	5079	9484	4409	10398	169	1720	33967	20402	819239	41638	185192	6076	36602	2122	261296	24973	47303	22306	128940	137883	12764	13726	149017	217641	2519165	770	1372	9510	27785	303783	7054	6359
WI_Female_35	1807	90407	33930	226506	72021	22322	5225	17777	6491	19069	12438	1674	1871	8694	141797	1128278	1326	5160	6793	16880	7835	378	3547	22119	35843	1775672	5225	17155	11094	51918	1019	91844	7978	29490	11634	80063	28797	231289	8466	206954	73966	100785	14618	1634	18616	25205	40361	9486	21452
WI_Female_36	3309	24030	42515	255196	207436	142157	7802	15515	5482	33939	19223	6613	6793	34205	139704	377961	747	5297	5156	15681	34647	326	575	8937	18978	2389252	7802	214031	19513	71940	2849	367511	50381	86752	38463	198578	29813	180472	19607	100360	262093	1176593	40681	1836	5213	11965	232311	13362	5552
WI_Female_37	17142	198623	53654	300925	267174	107479	10488	59158	18188	39016	14679	8258	3536	151596	486740	1529374	899	22845	14237	16368	32301	385	958	31519	56318	2376879	10488	641810	22047	63094	3334	508699	47130	126833	54628	292686	22200	210480	14647	585612	351916	2360721	23493	739	5596	106097	215943	39883	2555
UI_Male_1	2799	16718	37260	234656	40211	437484	9317	42453	43217	17041	18833	9824	8817	28450	151415	910133	1005	13093	5998	4368	14995	209	6918	35025	42576	1426960	9317	98668	10355	20800	3323	325362	38514	99876	53495	177705	87879	302332	21000	162124	98455	4820835	5858	2040	29861	39478	38966	30138	4499
UI_Male_2	2568	276176	44820	277199	67166	613787	7973	77550	12524	41040	12850	19739	16784	34856	107200	846124	1011	14702	7290	1105	18137	172	7336	30547	77043	993853	14204	362150	11179	26594	9984	375436	26973	133997	33692	188620	15423	267694	13342	29943	340984	3236184	5162	2236	73964	67344	229627	6482	11825
UI_Male_3	2251	54593	47098	290512	50390	177019	9190	45321	28436	14726	13938	7445	7235	20237	247952	1350931	632	9378	6536	1492	12922	182	2445	18996	45229	1461924	10637	89631	9219	17331	2269	164865	27883	44954	14690	162840	53790	219013	19624	41421	220119	2394702	1136	2083	23199	171273	195176	5248	7820
UI_Male_4	2090	77340	39088	258844	30593	1005023	8926	52640	29001	11309	15964	17488	8400	25311	205994	402793	650	14553	12451	925	8229	257	4791	13308	45413	615067	8926	362590	9018	16133	2715	417747	43750	74951	13042	227649	16393	269905	16458	200571	151825	2705190	428	1818	37236	522350	178315	11833	12420
UI_Male_5	1611	20845	45287	288570	23922	97359	4004	21490	23009	5352	9947	4499	3673	12503	91590	1064834	536	7715	4117	2100	10831	189	3044	10958	11685	1687757	4939	13121	6136	10512	2322	132244	14343	44151	9470	83997	10425	178629	4464	23198	42490	933432	1034	1801	22603	213241	67636	7563	2434
UI_Male_6	1633	37672	38679	259539	20812	822606	12830	31171	12974	5308	8131	6306	5971	22844	354757	1289399	595	12924	8623	1738	4393	139	4674	10655	21230	1743639	15006	194929	7597	10548	2267	237441	29113	76470	8157	122373	27969	271079	4667	319888	31453	943521	347	1685	20800	210347	98206	21372	6160
UI_Male_7	2610	620240	40749	270981	60763	139297	5301	66280	28957	72758	17883	12908	5920	36395	261307	1230176	919	12171	11299	2963	15753	838	11086	14491	24166	2229879	6001	213533	24960	29182	5357	379495	28706	100562	24939	183226	21967	330471	5946	54003	213864	2295810	2806	2465	51600	137200	67372	13131	2437
UI_Male_8	3716	253467	40259	263241	55036	375775	5646	65810	9329	11725	7504	9819	7797	13146	87110	667668	864	11238	17939	5545	28970	299	1661	7666	47350	693328	4649	2298365	12197	18235	3766	278592	41917	93935	17735	199587	10736	175150	6325	22729	157316	2620791	2970	2310	31141	174650	238575	5410	8126
UI_Male_9	3095	41494	39463	254722	80307	504645	12379	87187	30746	19813	35326	19145	13554	38372	241146	1137869	951	13777	9462	5292	61604	394	3334	22718	29875	1564640	14349	526876	14150	35797	6075	443866	53420	118943	28288	226767	23668	193063	6125	57078	372413	3887894	4568	2291	25966	252055	225976	43344	11399
UI_Male_10	2217	42499	44003	280301	83768	739306	11113	104610	22980	14619	9778	19092	10918	23062	541816	2071032	944	12518	6341	1042	96464	250	3604	21670	101364	1331362	9500	2904251	18548	38569	3449	400887	40975	138193	20849	244978	37179	253147	12850	5069	320064	3787114	586	3173	40555	871771	344010	14026	14753
UI_Male_11	3587	153293	39233	265851	79502	404737	12631	65073	37875	25911	17857	15345	13125	94385	154156	307109	751	14253	6580	1558	18129	228	1625	10624	35322	1859955	12631	250140	8229	32025	2792	301112	38438	89195	17429	176482	34119	261253	9576	78252	297968	3350162	17492	1831	50564	388611	181863	7064	6473
UI_Male_12	3261	92510	42858	277125	84752	387063	12663	116535	24537	27689	23161	20691	14630	29682	498844	1270699	1072	13865	18539	3642	24905	208	3607	31929	91107	1130003	12663	92166	19797	50690	3130	488567	60499	110498	25740	281506	22736	157672	41236	62290	320520	2505698	2695	2835	105734	465039	97907	38124	6480
UI_Male_13	1022	23988	41854	275621	75959	166741	6292	37781	6386	12913	7433	7443	7426	10247	95695	1384011	805	2885	2111	925	23436	131	1600	11871	25868	816728	6292	2441538	4040	14693	1762	115243	12461	41213	25528	125777	4706	167982	3577	26288	117313	2450940	544	2004	9795	29379	92864	6146	4317
UI_Male_14	1618	25904	47845	301003	30353	1055363	6770	51604	27922	12022	7991	14617	7145	14758	100249	1139466	658	13932	9649	1196	27925	174	4374	29048	34946	932002	6770	1182028	8831	17359	2713	347330	27748	94011	12265	187855	19303	266596	9284	7149	117751	3363334	450	2199	34724	146973	154314	15854	10766
UI_Male_15	2572	103942	44644	284275	73779	553216	10214	82241	53199	19310	28298	18339	11000	22898	668309	1330421	771	32265	39376	3703	173461	429	5512	32769	68652	2229243	906	1229557	118191	41971	3298	349472	32482	126179	16252	266712	101359	228278	7903	64626	313144	4918599	3028	2748	72913	973976	198833	32085	10311
UI_Male_16	2973	57528	41841	284535	54831	404041	9039	36785	19892	11790	6576	8834	8440	35314	80619	2159528	607	6622	3775	1219	30150	221	1382	27607	19876	522132	11113	1184949	11135	18260	2737	299839	49335	72372	25813	169728	214871	191974	4614	28893	115681	2441256	384	1158	2260	68904	29808	25110	4623
UI_Male_17	2202	159571	41053	273294	100146	399711	6632	100010	13799	32240	14102	18470	13933	24632	310172	2130058	735	10797	5108	871	32904	208	1298	36334	54923	1501869	8489	1040178	9453	42283	3270	388674	50302	145181	36059	230895	17656	246615	8653	64120	333045	2555231	889	2513	47591	291685	369714	7684	9979
UI_Male_18	1000	7459	28694	219005	27635	176183	3135	38189	29240	8000	5358	24403	2380	7269	85582	779024	969	5486	7953	1294	17977	111	2153	2791	16406	1519036	7629	178128	6771	11589	1893	111855	12641	43812	8692	113109	33378	203675	4746	16054	72096	959167	769	1474	48893	170496	93680	6648	1380
UI_Male_19	1628	360141	40171	258889	46632	161148	21365	42985	27743	20036	8815	7222	5541	17269	176546	1953243	767	7135	9485	2800	43738	240	2227	23943	27732	1578430	25324	245615	9778	16336	1609	203526	21706	65139	21130	141302	11466	207536	12873	17836	168824	2358235	4214	2517	21633	58873	45669	12387	3335
UI_Male_20	1965	173327	40040	261614	84364	243262	5995	66247	20474	19871	7970	11770	7561	21717	249977	1955965	796	10944	6910	2446	24950	370	2958	19726	22569	1437669	7670	2705417	10986	29970	3780	264818	46401	108536	23489	204331	17076	182884	13268	55704	221370	3640298	4776	2490	49159	217964	296788	11754	1995
UI_Male_21	1977	165224	37970	258800	24250	191805	6755	30832	33713	5951	5827	6160	2501	22041	465464	1269993	754	22659	14196	7326	7995	165	5982	13454	53197	1334871	8119	334696	16977	18393	8294	291007	32757	40160	10461	288976	18610	198997	19380	23653	76943	4759821	826	1243	22526	191400	96006	22349	2313
UI_Male_22	1331	46658	37130	259057	23736	322091	3739	21284	25212	11264	5128	4731	4551	13278	63037	1581114	387	8491	5985	3879	13996	182	2940	15028	23376	1854801	10206	913671	8100	11320	1186	195331	16572	41131	7850	107907	17770	199146	9849	7875	30039	1130871	2446	1339	18763	171724	57300	9370	2958
UI_Male_23	1391	44980	31312	227468	35156	93390	11026	4690	27406	12898	4699	4334	3159	8257	39254	1162153	610	4113	7279	3747	9337	261	1949	4493	24476	1533840	11026	419110	6624	13247	2867	79259	11239	43331	8689	70758	86354	228845	9777	4802	34033	1009467	2810	1132	31845	22016	60339	9733	1282
UI_Male_24	2146	136321	31892	229331	70575	322482	8843	80604	27046	31646	12304	17645	13317	17687	274297	1723795	359	9660	11756	6936	12988	379	7875	14599	49546	454412	9857	164640	16282	33166	3497	454089	45716	150223	32657	233148	23595	245856	12065	31222	166457	3037850	2460	1921	32049	140923	112315	36733	10067
UI_Male_25	1339	248543	36271	248289	40220	219097	8388	34762	29728	16195	7695	7426	5991	17438	206419	1259943	523	8996	5663	9187	32665	188	3985	12285	34648	2050793	9703	109991	9439	16341	2103	240222	23516	54246	30922	149359	17601	255939	7969	17745	151586	1710120	2623	1752	28065	116070	74282	9592	3076
UI_Male_26	2429	656970	38171	255764	61709	229084	7215	44411	14611	30055	8071	6469	4340	13439	291257	1387850	721	14379	11686	11393	113262	380	3293	18309	25925	1385924	8913	1254311	16467	22045	6085	427799	23910	82259	50736	165660	38224	239220	6184	40960	158965	2277168	16278	2366	40843	82245	58717	15234	1265
UI_Male_27	1448	28390	39223	280782	42898	361060	6846	30431	32275	12328	5009	8893	4748	25093	92889	1003348	501	8638	6683	1552	33046	225	1908	22358	21802	1287078	5548	2571309	5946	18177	2459	202532	24834	63960	14222	136384	147241	205062	8512	11631	165829	1284425	620	1752	21535	107331	118922	6082	2880
UI_Male_28	1786	35167	37249	252310	88108	159595	6391	53790	3487	16781	8725	19830	7938	41787	181897	1738042	420	13526	11993	839	23292	311	1574	14914	33163	2168690	6391	2786092	7226	25896	3671	370056	27817	114438	23259	181664	11222	154416	5555	100350	227757	1781501	1009	1768	3458	399031	287429	12377	13290
UI_Male_29	2263	210616	39747	258962	79349	245213	4539	16662	14653	33989	21566	14178	9736	36147	152022	1545200	583	11248	7853	17991	55895	384	4573	13362	44038	213387	5637	4019282	12846	37479	3798	265490	31794	111556	18031	153972	11820	193044	13136	23478	176971	557875	20505	2185	54895	29980	88075	72164	4968
UI_Male_30	1701	233521	34163	239263	51832	175842	6146	38404	28559	35612	13943	7943	8321	40731	283977	1130619	652	9558	6542	20699	17617	338	3816	17724	59272	1573096	6146	92598	14251	21772	2818	300422	22885	83310	20164	137251	21929	225686	15459	34849	134128	1487962	9132	796	36126	251512	55795	16965	2762
UI_Male_31	1736	71323	43691	288358	58116	873561	9918	57617	16436	18250	5288	19208	10507	20685	117912	2102613	414	14901	8858	2454	29756	310	7157	25563	106678	2081328	9918	619049	9736	48782	4708	438304	32460	147025	19497	192692	26391	282298	16647	15703	197152	2238153	656	1494	57759	81099	229825	15213	10569
UI_Female_1	3378	280816	77822	488311	67965	430517	10805	127057	61738	34742	16880	26651	7699	43829	321729	2099347	800	14827	25793	15125	20290	503	7937	56005	117514	2122478	12278	194444	15129	42317	2829	642983	46416	183840	38234	248026	28591	357416	11136	99253	493320	4851668	8267	1358	21391	229049	290952	61629	6848
UI_Female_2	1613	120073	68176	483010	30575	88799	1538	18475	9055	8372	2426	3560	2370	12196	66778	783091	356	4290	7403	3245	10791	282	1809	16937	20392	2205637	4882	2603997	10910	23415	1389	180624	11739	23528	11893	70368	13107	212465	3117	126562	82426	728402	2518	932	21114	29144	67088	3301	1148
UI_Female_3	2939	86106	78441	483016	70590	662622	4670	66802	110179	17114	12532	12751	9555	34994	303922	624532	653	15617	6464	4199	20938	265	3575	17480	56926	2211505	5814	281607	14673	34867	3868	499405	60398	150651	59441	239377	24941	328872	11505	52655	307027	3877145	3530	1760	54592	363690	122820	47448	1626
UI_Female_4	1831	310461	22248	174877	32434	65404	3718	13963	8444	11350	2445	4816	5089	21100	320429	827174	206	6848	2749	7034	7086	240	493	10685	14937	1696716	3718	2758160	7874	9301	966	104444	9598	31377	11390	80088	10638	85005	4013	61104	118288	843621	3523	566	13289	70383	21603	12514	2121
UI_Female_5	1443	182863	58808	466307	23714	285331	7071	35567	39829	11753	7517	7794	5423	23298	101053	1179731	462	8087	6692	8674	4968	239	392	9411	19659	2192803	7071	224688	10607	15892	2118	340722	29652	52056	23439	121563	175182	598866	5868	18358	47455	1826210	2765	1330	28108	67880	138986	30543	5294
UI_Female_6	2602	18721	79305	508440	29876	297824	4671	33830	18927	13888	7384	7275	5242	25717	94482	892475	475	9757	6158	5274	11692	142	2770	28866	15551	2051543	3708	1574163	10416	14716	2064	258395	25607	69762	31171	111747	13768	341386	4850	19009	73332	1224167	2814	1675	24547	116205	57465	32363	3095
UI_Female_7	1343	71460	81728	520191	40153	265737	3547	33867	21584	18986	8400	6063	3813	26480	147506	1280795	585	7584	5960	7346	18344	287	1365	11529	14370	1846772	3547	2776029	14703	14946	2926	215349	27931	60836	24285	134760	15032	333472	10005	75000	115314	2168294	11808	546	13635	172887	39838	18648	5168
UI_Female_8	2789	1530862	76489	500568	47570	302370	9671	47070	40973	18318	18220	8823	5790	35001	239453	1393493	531	7855	13278	5204	16134	216	2180	16544	38779	771604	7965	360686	24666	16041	2895	423330	35641	103449	33244	182226	14829	339738	20589	34358	97677	1759511	2310	1553	30619	62173	37296	34569	1487
UI_Female_9	2604	293361	81937	530352	116886	222025	10097	43231	36144	53068	19979	7179	6377	47550	284634	1623156	622	3419	17116	16595	53388	700	4036	27365	58268	905156	13819	3743865	16186	20423	4680	293728	23633	76921	160213	199270	26900	143611	9422	209455	399531	3012490	8747	1919	31550	51846	51776	37526	1750
UI_Female_10	1678	141344	54859	422883	33257	485180	36713	43815	87045	23511	15647	8899	7034	22246	249659	710531	330	12565	7687	11024	12437	694	6734	12409	35516	664956	44229	36810	50423	17600	4630	344913	45577	64212	22423	231857	41436	951800	13913	49463	180004	2836336	4289	889	18481	165203	98605	27202	3925
UI_Female_11	4075	471784	81995	506881	60584	414966	9035	61935	51490	37723	9359	13323	7958	28231	228002	1043435	760	11521	44026	10061	10440	434	4256	50085	51052	1426762	10597	1163352	10846	23155	3072	481114	46712	143700	31584	224001	19991	366650	25669	40037	265143	3544827	7313	1394	64122	213369	106713	34386	5931
UI_Female_12	2252	315590	85222	523578	80637	144916	5230	65127	12969	29843	8801	11280	2954	22993	225165	1975800	636	8933	12831	5219	9478	453	2114	32075	45334	671352	5230	2384506	17689	20341	3270	452214	20828	97125	46019	188617	22925	340558	10925	71558	279682	2452517	3307	1886	48952	99708	128559	10640	3302
UI_Female_13	1575	117045	81489	527219	58388	828112	13075	71101	41607	14116	8320	14959	9654	104312	106343	369072	300	19604	13441	2337	26126	417	4935	23318	46147	2222767	15055	2551785	11905	25181	2473	417238	38631	129996	18725	205307	33693	418828	10653	77583	233841	4165591	1192	1259	34671	255779	149394	40576	9054
UI_Female_14	2931	187874	80637	504741	92712	681578	5782	60074	24518	21849	11972	15102	15296	27206	247412	527837	689	13169	30107	10016	23111	270	5397	26714	51522	454762	5782	3231921	15895	35175	3745	590380	65757	143205	44351	256952	17064	346604	16037	71314	418558	3338214	7162	1937	48353	325633	123852	21629	7400
UI_Female_15	2126	334909	86124	493393	73847	169957	4283	6280	20250	16710	8608	9584	6774	16290	170562	1432999	644	9203	11725	6898	13977	286	2689	18987	29785	617796	4283	516202	14801	25033	2598	324478	26078	81657	30408	164112	59945	343966	9029	60029	156847	1398195	6585	1900	30887	160369	263998	12975	4600
UI_Female_16	2008	331976	37396	255257	46887	249146	6834	50345	53105	24819	7115	11558	7598	18475	183436	948642	648	12884	16454	16661	4118	398	2805	14790	38076	1027895	6834	184372	15185	21541	2959	344534	34339	97451	28703	164431	204969	282533	13878	66999	112655	2301447	12585	1809	42669	167704	64640	52773	4959
UI_Female_17	1334	105360	31609	237840	24058	204204	3623	28220	18031	9931	4636	6104	5372	17058	172249	934909	448	11926	4319	24091	6128	167	4459	10000	22020	1979859	3623	807338	12190	17052	1697	205662	24342	62870	15013	122002	19808	204270	6500	97111	92922	789622	1582	784	31549	101593	85014	20509	3725
UI_Female_18	1977	339566	32492	236125	31636	188804	4318	27456	14206	37052	5517	4468	2675	83007	204857	865673	519	9560	15893	20170	6689	192	2214	27869	27177	1353033	9594	37628	12909	19832	1744	191597	21856	51232	16785	111646	18222	358591	13386	35871	28009	1066580	4713	1461	31862	131921	28189	15882	2049
UI_Female_19	2470	204941	39257	250223	77017	214587	5081	79972	15141	47621	107100	12207	7194	49294	296237	539933	751	19757	11769	15589	38683	465	2091	49105	59020	2117910	6399	3010293	25010	54397	8310	508880	58245	125686	99646	207199	26366	193732	28168	107612	299557	2110997	9413	1858	64227	36670	31000	25351	4020
UI_Female_20	1598	431467	30826	231569	38964	338432	10047	41014	61316	33396	13390	7942	4842	34959	268514	1382512	663	8880	38077	2582	15322	434	2004	27451	62976	1210321	11706	422904	10737	22326	2335	268839	22935	59099	46949	141044	28932	295076	20081	53983	105079	2335253	8623	1807	36197	87756	65176	34811	793
UI_Female_21	1768	171617	36661	290419	122288	222303	7111	71048	22493	29446	9128	13799	9844	29963	259675	893184	726	8662	27414	53698	16341	474	3307	38998	67609	1338768	5671	1201123	9232	35006	5432	471945	49649	155641	53009	218223	45920	218766	22920	139589	163782	2932804	18739	2128	73154	96929	158277	22476	9063
UI_Female_22	1392	65431	30254	210270	86097	90957	2503	17567	13305	12122	6454	49013	6606	15664	252639	948709	430	12569	6177	9525	13262	626	832	30797	14042	1701605	3539	706975	12621	27605	2589	222598	20935	32590	35548	149455	14224	175811	4366	203081	262278	2528646	19594	1999	26213	149577	51737	7179	3041
UI_Female_23	4150	342967	39674	272702	116477	147485	4095	54459	19106	29638	16262	9706	10303	33489	235369	279124	651	7753	16031	6306	13824	317	654	22996	74015	2181572	5242	135522	18048	33335	3831	396305	31946	125922	44381	234842	10895	185269	4813	111644	484521	1401586	8597	2140	52597	20617	129447	22399	4268
UI_Female_24	1777	11321	88024	535827	52511	228142	7413	35749	25788	13351	3671	17087	6336	51529	75344	1287749	519	9975	7441	3485	6036	468	3972	35823	35492	1255182	7413	1759610	7557	30484	2735	339253	18284	98726	29622	150054	10021	391315	17170	73326	233201	1792626	1277	1749	46354	60591	140896	16044	3060
UI_Female_25	2367	286463	37494	249271	77200	120481	2825	39136	17750	9898	10439	6347	7540	17373	215835	1305506	954	9635	9008	4661	11176	1802	525	14027	41207	2148853	3515	34339	18349	24553	10617	319659	18267	50746	42274	192119	20655	131732	10626	175821	185008	1586377	16367	2047	39293	77394	104965	87869	5311
UI_Female_26	2603	52860	39187	251730	57219	244479	7191	60085	34058	21005	17967	13388	8436	19552	322533	485782	655	14308	12076	5059	29450	368	4463	19816	48715	2205811	7191	72896	12728	21531	30848	378561	38351	111849	53607	259857	25234	251667	12082	69279	179577	2208181	7830	1547	35220	495444	113841	18056	4051
UI_Female_27	2358	80569	37934	244057	112528	202951	7049	126307	76649	32090	12574	13481	12728	66355	480270	1617917	844	10878	13413	26176	9815	591	1128	27669	95710	2057846	9391	249131	21567	36708	5935	478582	76019	133459	44947	294367	68221	198615	27223	179205	417767	3640295	8989	2354	51835	138926	127778	40673	8176
UI_Female_28	3437	1326355	38804	248745	119430	175897	5308	53105	19320	92814	9396	10355	10451	20024	228000	1110028	899	14256	14784	15108	51160	838	1263	25250	85284	840118	6545	3490096	93480	31379	3882	407239	34113	110479	46545	253198	38076	162584	10682	222986	212544	2850544	13464	1978	55660	84428	76847	9903	4978
UI_Female_29	1851	155035	35289	253935	65195	893447	14635	73352	29437	22302	4209	14901	8020	129461	90923	869988	601	10137	5806	3420	6069	269	2326	53606	45377	630340	14635	538843	9986	56243	2602	555466	69915	118627	30526	100006	42102	410435	20320	18517	178896	2136977	794	1843	60746	33527	287557	19028	16721
UI_Female_30	1105	29378	36595	260110	36524	97211	10008	25345	8532	6582	6209	4176	4427	12464	22713	752589	729	2407	6134	1595	5247	218	833	7952	12190	1141573	10008	22749	3195	17449	2723	176005	9749	37016	13404	79193	11562	162838	6964	31364	47373	873803	542	1714	23003	12966	128103	8597	8507
UI_Female_31	1168	30129	31703	245315	50949	301172	2641	8494	29010	11674	8996	36640	2721	22864	50809	1121393	694	5268	8961	2037	20288	268	3599	15529	15002	1469421	2968	2218429	10076	26489	6880	143646	30452	75884	12863	203922	116266	291490	7244	26038	117809	1922446	325	1640	15472	12766	184235	15376	10389
UI_Female_32	1329	23455	84336	543514	55340	96882	4392	4394	23352	14022	5193	3504	3460	10952	49889	1875315	599	4281	3351	5563	6415	245	1550	23241	14773	730860	5578	224125	6669	20077	3040	174544	10729	36678	16064	64881	25521	258264	3680	46656	162057	1239321	5013	1736	19431	25755	48787	9787	2395
UI_Female_33	3342	33956	32130	225993	60377	178294	8852	20827	55066	12276	14382	5602	5348	13383	205432	1216503	667	10236	5657	7310	8189	266	1584	18279	15858	1462419	8852	91168	11601	26346	7146	218052	19643	49649	20057	122272	22627	260912	6237	51038	103260	1223701	12136	1227	6470	49491	57299	31190	3048
UI_Female_34	960	41507	31326	219413	63310	186470	2444	37251	20636	11225	5622	3568	4154	40470	143105	1123355	566	1076	6050	1601	4744	168	1080	4719	18798	2217816	6863	71210	5409	26164	2238	288385	14319	53386	13978	146375	150059	133941	10062	211778	17087	309256	114	1659	24800	2702	149181	5497	5966
UI_Female_35	838	165777	30320	226620	24655	13744	5079	14613	8095	10148	9887	3002	2138	8962	139241	908089	155	5922	7580	28727	2887	284	4824	6978	49643	1030923	5079	882302	11110	12723	606	126037	10550	34397	8640	78493	16778	220851	8031	56714	20194	87185	1532	758	22505	54643	28821	10031	13733
UI_Female_36	2374	42281	37418	241065	69144	203217	5134	33348	16394	19291	16129	8673	6973	25223	106047	789148	785	9307	6811	14563	25951	178	2797	25789	19364	2168560	5134	158182	17635	19303	2363	440350	57207	104421	29560	196960	47190	248155	12928	24919	222199	1569728	7647	1413	12899	36541	104338	14350	5484
UI_Female_37	4170	150569	47674	304450	111061	126634	8162	46260	21364	21352	11494	11667	3679	99271	282266	2058590	841	12892	11488	6306	24042	315	1218	27161	42524	2205895	6835	481830	16741	25130	2728	485680	25128	89259	54680	245904	28005	123490	6679	335336	290100	2150708	4414	2732	50440	133016	87018	38963	2319
Class	1,5-anhydroglucitol	1-monopalmitin	1-monostearin	2-hydroxypyridine	2-hydroxyvalerate	2-ketoadipate	2-ketoisocaproic acid	3,6-anhydro-D-galactose	3-hydroxypropionate	3-hydroxypyridine	5-aminovaleric acid	5-deoxy-5-methylthioadenosine	adenosine	adipate	alanine	arabitol	arachidic acid	asparagine dehydrated	aspartate	benzoic acid	β-alanine	β-gentiobiose	caffeic acid	capric acid	carnitine	citramalate	citric acid	dihydroxyacetone	DL-3-aminoisobutyrate	dodecanoic acid	ethanolamine	fructose	fucose	fumarate	galactinol	galactonate	galactose	galacturonate	gluconic acid lactone	glucose	glycerate	glycerol	glycerol-1-phosphate	glycine	glycocyamine	glycolate	guaiacol	heptadecanoic acid	hexonate
TT&DE_1	59118	11460	78918	49763	117115	4271	81	16877	8994	13308	1947	1470	2432	16199	27986	814790	111	478	2527	46034	6138	488	205	866	36414	10724	1180784	4271	130460	360058	88197	24135	78048	32134	835	80541	5343	25602	12798	58708	16366	70794	5509	95869	51267	993593	8654	446	5033
TT&DE_2	48360	7593	54052	46214	110996	3039	122	962	8622	10389	1509	1422	2121	13102	24929	746540	221	310	1778	47624	6700	424	166	809	39840	8418	1115683	4038	110947	297999	110737	21242	69422	16981	525	81325	3039	23559	6983	51079	15496	86076	3778	88448	39066	957570	3858	475	4749
TT&DE_3	56285	13118	89991	50573	74873	2079	97	16688	5416	12599	1812	1767	2437	15162	29065	995776	274	336	2279	28866	6662	490	229	960	35629	9838	1261072	2677	129368	344119	107431	23150	71424	41817	951	76880	4580	23013	8246	52871	16115	66742	5196	100929	57225	762035	6043	399	5598
TT&DE_4	22214	13323	88786	50250	78655	2234	93	17602	5781	13090	1939	1646	2437	15826	28836	1030448	222	410	2279	31242	5848	477	189	960	34669	10534	1116289	3317	135480	390617	113653	24242	73475	20534	980	75125	4446	23114	8271	54452	16263	86789	5163	100267	59602	781784	6544	460	4731
TT&DE_5	56536	14209	90297	53940	76170	2578	91	17935	6028	13894	2003	2202	2584	16476	29162	880699	228	418	2547	34571	6670	509	255	955	38273	11031	1235886	3631	138773	376480	116471	24054	77392	15878	622	82569	5627	25836	8266	56490	16460	82455	5102	102816	70720	828876	7557	699	6385
TT&DE_6	2043	12709	86121	53616	87736	3731	79	1542	7682	13480	1771	1622	2274	14987	26507	905932	187	327	1983	39221	6049	437	200	405	33115	9294	1082164	3731	120237	491929	80832	20562	66941	59140	779	70350	3215	22310	7912	49745	15144	115094	4948	88430	55783	809395	7248	346	4392
TT_WI_1	58758	1258	10853	48098	173436	5213	105	15462	10558	15698	1575	1421	2430	16032	30377	908874	120	315	2242	69573	5184	461	183	1016	51593	9980	1283287	7206	112674	421389	80322	23015	76858	33080	735	81473	3529	12207	6849	53514	16011	79098	3784	88297	43358	1267567	7217	191	6859
TT_WI_2	83728	1527	12588	60517	142615	4651	125	19307	9729	17452	2314	1569	2888	18382	32166	882640	128	408	2425	62146	7511	479	249	472	40203	13273	1447378	4651	151409	434982	111918	24671	85069	65873	739	115211	4706	32609	1947	62933	18471	75949	7533	107343	62714	1312720	9698	257	9259
TT_WI_3	54836	1428	11556	68163	143036	5638	80	14174	7048	15346	1697	1218	2374	14895	30230	890129	171	289	1972	61074	5025	447	214	492	49221	8888	1296241	5638	112800	338397	101436	21012	68697	16605	588	85504	3287	24137	7375	49085	14390	73666	4798	94319	47741	1112219	6479	154	8151
TT_WI_4	75927	1193	9527	52228	137586	3790	93	16745	8162	13489	1883	1297	2240	16559	30101	973709	139	335	2449	54771	6788	448	195	356	44202	10685	1330565	4778	128045	397239	108561	23578	77048	50529	926	92127	4025	26700	7765	55272	16077	78758	4795	95532	46259	1101183	4176	205	8823
TT_WI_5	62567	1403	11174	68123	171127	4982	124	17529	10367	17342	1894	1412	2711	16666	35200	872484	154	302	2439	66126	6011	551	271	1001	52133	11456	1424301	6464	133993	399065	108204	26647	87157	51137	843	104757	4838	17323	8803	62738	17865	76471	5386	106402	49988	1323277	10401	192	7870
TT_WI_6	66879	1311	10275	45355	141001	3975	58	13626	8422	13149	1685	1172	2223	15257	24401	837735	146	271	2019	63122	4999	375	215	1176	39529	8835	1260064	5572	109041	373004	83652	20607	72071	40630	786	76959	3594	21642	6901	49065	15006	78716	3602	69613	43709	1128167	6936	171	6917
NT_DE_1	90445	12946	88523	75796	142621	3492	107	22120	8594	9947	4440	1587	1608	17827	84461	1026079	256	2181	2918	53580	10736	589	203	441	27096	18468	1260663	4380	1875257	400873	764380	10101	93731	18262	894	104441	12774	29591	11973	88137	20007	79434	5442	377392	87810	1284993	4125	384	4710
NT_DE_2	124137	12435	86986	71642	118199	2696	169	17745	8917	9420	3715	1204	1466	14514	73114	1007903	247	2251	2511	43861	9461	462	146	338	25808	15466	1405275	3297	1580470	379075	616530	8776	76060	19901	644	82463	10525	23704	10657	68144	17409	75704	4611	350640	76012	1079628	3385	599	3986
NT_DE_3	119691	11066	78381	49394	95591	2458	94	16086	6504	7330	3305	1162	1651	14696	59076	987514	104	2107	2518	35390	7955	467	131	784	24665	13849	1363055	2923	1395233	399973	511410	8701	62460	17147	617	69417	10474	20650	10415	67249	15336	76855	3825	303265	58117	1028094	4322	532	3362
NT_DE_4	17838	11185	81656	53553	94746	2373	85	1758	6010	7268	2969	1028	1477	12308	60959	926046	264	1981	2158	39234	6921	461	117	411	22476	7536	1323589	3121	1302692	364756	537692	6866	65621	19017	568	73832	8394	19795	8470	59843	14608	73240	3830	312136	63431	856064	3050	289	3280
NT_DE_5	87010	11814	80922	72246	107911	3142	96	20920	7751	9902	3968	1372	2106	15712	80322	1138509	188	2234	2910	40344	9766	477	150	389	24942	17637	1251686	4512	1716760	367907	739514	9768	88846	21006	1292	93951	14257	26948	11676	82968	18079	80490	4798	367466	84304	1197860	3616	503	4501
NT_DE_6	79498	10959	79448	52443	114241	2903	85	19053	7856	7813	3688	1316	1938	15912	67511	1063920	201	2135	2666	43469	8238	467	150	358	23934	15582	1365046	3608	1527482	346413	581276	8938	84639	29258	642	88672	10397	24145	8777	77603	17561	77157	3868	315778	66320	1169301	3294	430	4077
NT_WI_1	5463	1475	11733	40196	26012	1921	51	3416	1815	3469	876	357	658	3858	13596	162008	61	544	585	17732	1899	181	127	112	11563	2213	434593	1921	249079	302093	276839	992	16129	7113	215	18445	2788	4858	2340	13315	1877	60333	1230	94270	9010	157612	1097	100	2060
NT_WI_2	62221	908	8507	34014	78094	2398	107	7941	1448	4591	1771	656	1042	7206	32163	416594	123	1175	1289	32170	3904	282	119	435	19541	7277	979525	2398	758585	303768	427509	3308	38622	14071	383	39134	5501	10193	4928	33990	9573	68155	2591	189337	20602	604421	2537	81	2268
NT_WI_3	38473	1013	9592	33128	48351	1999	66	4786	2600	3460	1186	446	742	5682	17354	251577	142	533	867	22349	2664	184	151	176	15820	3370	611399	1999	267582	316777	337545	1716	22627	7606	411	24298	3409	6750	3808	19756	6647	50766	1506	138291	10399	284076	988	109	2001
NT_WI_4	68021	1057	9403	43316	76363	2234	65	9402	4589	5874	2211	765	1108	9147	38190	462138	86	841	1463	31758	5193	243	146	212	22534	8423	1101446	2234	813344	373536	441229	4004	42242	15279	664	45609	6208	12503	6477	37147	10728	66141	2624	217962	25377	622858	2372	172	2706
NT_WI_5	12931	1023	9196	31581	92408	2392	78	1277	5046	4782	2355	876	1500	10755	34219	659226	94	1193	1423	35882	5200	283	106	172	21393	9553	1201561	3175	708771	367606	441588	4692	49698	18492	385	51756	5832	14078	6612	45108	11662	67524	3237	220150	22660	730593	2013	153	2865
NT_WI_6	85559	914	8959	40835	92756	1998	60	10895	5441	5321	2337	785	1194	10781	40759	678574	124	1448	1758	39279	5530	306	125	218	22614	8068	1253139	2516	974935	359510	432027	4890	50422	15505	620	53062	7284	14211	6784	42378	11929	66982	3494	231308	27921	780329	2909	104	1901
TT_UI_1	117273	10315	83052	25025	300150	3974	172	31302	32415	26084	2358	5361	4390	21597	49660	1510848	161	2324	4502	68598	7511	793	186	1020	18112	20547	1575886	5187	58209	469321	102640	34417	111000	14596	744	227051	3934	60504	8877	84274	11884	187740	7612	98170	103994	1757956	2301	466	20895
TT_UI_2	140354	10830	94155	32137	342517	4909	238	34458	35404	28360	2915	6021	5535	24768	47979	1162479	170	2007	5399	64465	9658	957	153	1082	20987	23440	584930	5883	66635	566773	120465	40803	139524	16794	1201	263547	4391	72251	9129	97944	12814	189012	8401	98585	106260	1745277	3705	207	19160
TT_UI_3	114413	9624	75820	26146	314989	8975	162	31169	33012	26264	2259	5528	4749	21487	50803	230890	153	2507	4828	66843	6432	931	188	450	16852	21183	1444012	8975	34204	407682	109544	34548	113396	19427	267	230426	3860	60465	7489	84414	12285	285601	8122	90373	90620	1763217	1816	371	18240
TT_UI_4	100331	8758	66824	19171	290139	4064	168	28137	25986	23776	2473	4748	4139	19545	45801	1256432	178	2894	4747	57019	4251	631	148	1073	18173	18164	719989	4889	19392	468941	81527	30760	100377	14214	1016	154924	3489	51494	6808	75850	11113	242004	7365	77060	63968	1644789	1854	325	15315
TT_UI_5	65283	659	8457	43024	264860	4214	110	30709	25338	26081	2501	4399	4663	22156	47864	1348978	127	1341	4752	58227	8607	948	210	1205	20373	19610	653794	4875	100575	558953	103728	39820	129489	16201	1066	224400	3881	58787	9055	77018	11756	145778	8147	112643	114187	1656393	2330	84	16256
TT_UI_6	115057	830	8824	22397	338258	5157	145	2232	35215	24809	2450	4824	4309	20246	50788	1522788	135	2531	4395	64071	4306	811	143	1094	15147	20661	295822	5157	24850	403377	83090	34933	115839	19182	1555	234808	3710	60135	7430	89107	12166	106603	7746	81691	88418	1800241	1635	142	21639
Class	2-hydroxypyridine	3-hydroxypyridine	5-deoxy-5-methylthioadenosine	adenosine	carnitine	glycocyamine	hypoxanthine	inosine	O-phosphorylethanolamine	thymine	uracil	urea	uric acid	uridine	xanthine	alanine	asparagine dehydrated	glycine	histidine	isoleucine	L-allothreonine	L-cysteine	leucine	L-homoserine	methionine	methionine sulfoxide	N-methylalanine	ornithine	oxoproline	phenylalanine	proline	serine	threonine	tryptophan	tyrosine	valine	β-alanine	1-monopalmitin	1-monostearin	2-ketoisocaproic acid	arachidic acid	capric acid	dodecanoic acid	heptadecanoic acid	lignoceric acid	palatinitol	palmitic acid	pelargonic acid	phytol
50ACN_1	78538	10298	2052	2257	23851	71626	57067	1808	1875	3460	96956	1810172	228215	518	15411	71629	3473	367756	24579	6465	1099	116964	24086	707	3213	5507	3553	39436	1247282	38934	1078	313037	151848	70696	146937	28348	9497	11592	79230	431	225	377	374668	577	908	950	105748	259	1419
50ACN_2	71387	10470	1877	2022	25522	68127	55768	1762	1942	4273	95744	1887203	236823	2272	15303	74017	3033	355479	22391	5605	416	109783	24007	793	2825	4974	3708	38455	1090400	34523	1174	304833	116605	62630	130468	24768	8383	11485	80864	403	195	254	396368	445	998	1081	81981	236	1259
50ACN_3	55489	7253	1687	1548	24667	57368	40909	965	1385	2675	97641	1818532	192097	839	8077	64637	2300	338068	23482	7429	545	91803	26594	636	2079	3801	2421	33670	1146562	30604	1192	292691	74315	54388	111479	24839	7547	9242	71879	426	129	210	415843	263	1109	784	56769	189	1179
50ACN_4	40587	7740	1461	1599	19046	36700	30402	856	376	2327	80879	2036910	196359	613	10878	39512	2008	221602	26845	4288	510	66326	23145	344	1532	1658	2169	23854	565182	23670	1036	230549	57896	52859	98072	17168	5161	10321	80154	344	166	138	375496	304	938	90	49012	128	932
50ACN_5	79376	10173	1966	2099	24887	83743	59377	1450	1848	4801	100259	1906364	228624	742	14221	74695	2534	380741	22826	14299	1013	127221	23846	713	2300	5178	3516	36522	1518533	36156	1279	291434	180261	74229	154654	22719	10187	11351	81739	531	261	329	430832	555	888	942	86712	224	1469
50ACN_6	50477	7563	1373	1540	22560	52359	41863	1373	1670	2777	77855	1939251	177428	377	9260	54526	2563	309873	25500	5412	584	83589	24618	449	2101	2495	2798	31130	948272	29595	1237	258372	79730	55023	110154	23043	6757	10412	75147	338	165	294	417663	422	741	776	84156	232	1222
Acidified_Methanol_1	41272	6461	1003	1493	17621	47391	32620	1000	304	2673	85787	1868388	151430	527	6316	58012	1733	295339	8728	6086	781	101822	22870	332	574	4075	3191	21716	720697	28069	1218	198439	135938	40538	87723	28274	7119	10707	74873	115	227	286	357743	463	547	548	100430	277	919
Acidified_Methanol_2	52615	8609	1359	1885	17340	60798	46174	1347	2034	4494	88605	1933194	206107	571	9663	77320	2121	347872	14092	15126	476	123630	24024	376	581	5005	3933	25712	901334	33463	1500	209942	192565	56042	120901	26139	8606	12965	87969	99	191	433	425425	615	763	927	118645	348	1239
Acidified_Methanol_3	59024	8922	1182	1753	21419	64679	42617	1211	1550	3744	102223	1945630	207198	475	9345	84055	2354	348243	12748	6362	441	118881	23574	502	490	3935	4311	26649	868536	37287	1411	236763	143845	49573	123368	28978	8599	10807	75492	271	230	318	387558	630	1226	709	107406	153	1158
Acidified_Methanol_4	75136	8742	1350	1722	20434	60697	46507	1364	1312	2997	84667	1883563	203960	291	8497	83360	1779	349389	8795	11285	884	120177	23356	326	416	5140	4163	24870	883721	30095	1376	229727	189059	42898	63562	25285	8239	9481	69109	171	266	418	398941	335	1064	1702	100754	386	1194
Acidified_Methanol_5	59364	8783	1236	1604	20915	77812	46751	978	2138	3640	84327	1947124	219779	509	8740	88329	2272	358210	12887	12776	686	116308	23924	497	570	3349	4799	26851	877092	38006	1480	243293	148326	57498	95796	29410	8553	11355	77364	196	213	373	411841	433	983	315	134970	207	1241
Acidified_Methanol_6	48026	7592	1004	1374	17857	49230	37151	1049	1902	2338	83480	1867528	162959	173	7337	61647	1775	284013	9887	5882	407	101621	21720	369	222	2755	2892	23054	688166	25559	1375	199554	167587	38662	93959	24671	6833	9430	65155	135	258	654	346624	511	655	634	102503	297	856
Methanol_1	46237	6047	939	1296	20785	35218	28844	898	755	2305	78141	1870894	117598	269	4268	45442	1387	253937	13622	5703	645	117104	22192	346	389	2979	2285	12236	693208	14905	1103	173738	76998	39999	83587	19217	6120	11280	75977	85	215	335	341597	505	1115	128	102595	281	875
Methanol_2	33539	2826	610	945	20330	20243	17707	479	609	1675	44353	1917052	74243	199	2182	35385	965	202859	8474	3371	277	13836	18405	354	216	1225	3137	8788	428101	16404	1591	156232	44184	30543	46176	18422	3824	6713	62450	80	141	170	235719	245	714	451	58172	191	571
Methanol_3	38333	6680	1070	1591	23368	39137	33581	1164	1232	2682	94399	1955802	152279	557	4667	52361	1902	271373	19969	4729	555	154262	25278	522	530	3599	3108	13859	756348	34328	1622	219947	73974	54166	100823	25933	6994	10476	75860	78	151	337	446874	207	1034	615	62729	226	879
Methanol_4	55697	11213	1450	1723	22218	61510	39876	1075	882	4193	89385	2041480	190326	902	6199	76840	2685	323162	28875	15149	407	180844	23619	456	762	4352	3520	15163	937384	38837	1467	214112	116692	68579	144001	24207	8615	12311	91010	70	220	384	499200	281	1371	698	75801	721	1100
Methanol_5	48428	5444	1116	1671	31731	20198	32549	1134	1401	2639	91295	1825131	130169	101	4064	53297	501	251752	4235	6825	425	145422	22370	391	571	2210	2110	12164	811746	14010	975	186041	100695	34252	55314	22882	6911	7299	50990	114	154	330	274103	330	807	799	57215	176	979
Methanol_6	39041	3855	870	1338	25372	15181	24852	920	914	1844	60572	1847460	90916	221	2971	41155	698	219511	3566	4784	371	108499	21053	351	507	1460	1425	10649	616705	12801	1193	139339	58984	24428	36618	27813	5031	5773	42120	86	141	495	194639	285	452	506	48489	148	804
WiPM_1	25658	4340	1278	1202	19841	24787	25422	908	854	1798	75339	1937381	93447	82	5277	28113	1945	230895	23708	4968	273	77642	23973	399	1806	1106	2066	22689	653279	23392	1289	225844	64175	43941	69894	22532	5528	8771	69741	203	139	276	312085	257	1253	544	41027	158	439
WiPM_2	46688	7636	1103	1260	19223	43080	27411	758	1409	2577	67327	2095867	139927	373	5195	43439	2101	255696	24721	11151	338	84004	23095	332	1315	2073	1163	23253	736245	22320	1201	214395	60326	44276	90753	17238	6222	10903	87962	252	160	225	477974	218	942	629	43399	257	885
WiPM_3	36101	5785	1185	1256	22474	24870	26734	886	1098	1726	57818	2025267	125907	559	4266	39828	1433	223984	18470	3390	276	61934	16057	312	1189	1313	2730	16829	484996	17823	1519	250883	53508	37408	68036	22125	4211	10690	91739	119	114	215	396270	155	1398	1077	37828	217	621
WiPM_4	48243	8375	1213	760	18466	42628	33846	1257	2241	3662	85198	2074238	142481	661	8438	48176	2380	250571	25147	4844	508	84308	24024	340	1902	2180	2960	24360	704587	24931	1595	364747	72460	54044	105995	17946	6967	12460	86062	462	170	195	446017	299	1293	724	54674	167	1024
WiPM_5	23637	3504	859	1039	17916	16678	21944	745	438	1177	54500	2017427	209324	231	6048	24564	1590	190896	15774	3891	513	51713	21100	264	1168	1062	2139	15216	423943	17518	1180	186589	45839	32838	57709	14921	4328	9029	62244	208	148	216	331626	166	601	439	43570	212	347
WiPM_6	40133	5592	958	1159	18243	26759	27598	951	896	1743	57934	1951568	176813	511	6863	32971	1394	215940	19234	3643	354	59536	20508	345	1237	1617	1879	17820	502840	19643	1307	213109	57144	39625	73364	17013	4825	11426	75276	257	143	167	389944	291	883	483	52262	157	757
Ethanol_1	46823	7200	1020	100	11106	58616	29125	1141	867	2939	69769	1940848	133237	473	3634	64860	2108	275673	20339	5986	226	65251	30593	372	1604	2516	3436	6574	774204	24605	1301	327856	49847	47420	103697	26724	7112	10342	77910	380	215	238	348492	501	1049	642	83215	146	1121
Ethanol_2	36632	5984	885	1237	15465	45166	25177	1003	746	2558	72978	1951389	126873	446	3120	66086	1611	251745	17542	4955	590	58564	29394	335	2110	1557	3903	6432	616886	25369	1405	282507	46880	42536	94398	27523	5546	10453	80050	224	170	182	343116	529	837	465	80757	153	863
Ethanol_3	38274	5872	990	1249	7819	44848	26339	1104	463	2269	77265	1980603	113130	233	3150	60071	1719	253795	17500	4436	354	60704	28277	309	1607	2142	3478	5638	711674	23006	1038	296736	44695	45329	91869	26359	6069	8874	65106	283	188	251	340495	443	727	158	71912	372	885
Ethanol_4	32790	3897	789	1141	8665	29580	20202	841	700	1617	60354	1837701	99419	266	2363	48378	1690	246659	13620	4248	437	49746	12474	260	1371	927	3421	1944	565515	20323	1320	259740	45199	34441	67170	22362	5481	8791	70467	273	208	301	171008	369	734	217	61003	268	738
Ethanol_5	46334	6804	956	1410	10561	52020	28078	1024	787	2988	82934	1936649	116886	448	3305	60660	2118	257845	13556	7053	357	62197	29366	334	1708	1889	3127	5959	752846	24662	1478	221723	49273	42385	93052	25328	6557	8826	64503	348	182	361	372168	326	832	500	80928	464	717
Ethanol_6	31821	3779	860	1107	15773	29824	19972	825	594	1461	53794	1993901	92063	213	2322	51134	1217	233306	12090	4162	234	47622	22687	334	1486	1292	4457	4090	553864	20028	1463	244556	47936	33636	64302	23310	5021	6970	53607	288	64	139	249187	305	577	507	50165	171	703
[truncated: 64 more columns]
