# Supplementary material for: Systematic re-evaluation of the long-used standard protocol of urease-dependent metabolome sample preparation
Source: PLoS One. 2020 Mar 17;15(3):e0230072. doi: 10.1371/journal.pone.0230072 (PMC7077817; doi:10.1371/journal.pone.0230072)
Supplement: S3 Table — (XLSX) [file pone.0230072.s005.XLSX]

## Sheet: S3 Table
S3 Table. Identified 107 metabolites in 68 individual human urine samples
Metabolite	Chemical class	Retention index	Quant mass
2-hydroxypyridine	Amine	206448	152
3-hydroxypyridine	Amine	275262	152
5-deoxy-5-methylthioadenosine	Amine	967815	236
adenosine	Amine	917953	236
benzamide	Amine	444471	178
carnitine	Amine	319945	117
glycocyamine	Amine	509453	198
hypoxanthine	Amine	619192	265
inosine	Amine	895773	230
nicotinamide	Amine	472729	179
O-phosphorylethanolamine	Amine	603369	188
spermidine	Amine	776227	174
thymine	Amine	419573	255
tyrosine	Amine	670938	218
uracil	Amine	385677	241
urea	Amine	328424	171
uric acid	Amine	731588	442
uridine	Amine	856383	245
xanthine	Amine	701097	353
alanine	Amino acid	244244	116
asparagine dehydrated	Amino acid	475169	243
glycine	Amino acid	370174	248
histidine	Amino acid	665003	254
isoleucine	Amino acid	359800	158
L-allothreonine	Amino acid	411609	291
L-cysteine	Amino acid	498358	220
L-homoserine	Amino acid	442522	218
lysine	Amino acid	663061	317
methionine	Amino acid	482687	176
methionine sulfoxide	Amino acid	637374	128
N-methylalanine	Amino acid	287027	130
ornithine	Amino acid	618866	142
oxoproline	Amino acid	487360	156
phenylalanine	Amino acid	537066	218
proline	Amino acid	365853	142
serine	Amino acid	394648	204
threonine	Amino acid	408364	218
tryptophan	Amino acid	782003	202
valine	Amino acid	314154	144
β-alanine	Amino acid	435785	174
1-monopalmitin	Fatty acid	900835	371
1-monostearin	Fatty acid	958618	399
arachidic acid	Fatty acid	856745	369
capric acid	Fatty acid	450824	229
heptadecanoic acid	Fatty acid	751940	327
lignoceric acid	Fatty acid	976918	117
myristic acid	Fatty acid	633948	285
palatinitol	Fatty acid	996872	204
palmitic acid	Fatty acid	714533	117
pelargonic acid	Fatty acid	399177	215
stearic acid	Fatty acid	788872	117
1,2,4-benzenetriol	Miscellaneous	521509	239
caffeic acid	Miscellaneous	748866	396
phosphate	Miscellaneous	345073	211
taurine	Miscellaneous	556375	326
xanthurenic acid	Miscellaneous	796017	406
2-hydroxyvalerate	Organic acid	310405	131
2-ketoadipate	Organic acid	331692	89
3-hydroxypropionate	Organic acid	267824	219
5-aminovalerate	Organic acid	536154	174
adipate	Organic acid	472820	111
aspartate	Organic acid	478301	232
citramalate	Organic acid	456193	247
citrate	Organic acid	616001	273
DL-3-aminoisobutyrate	Organic acid	452528	174
fumarate	Organic acid	390077	245
galactonate	Organic acid	691905	333
galacturonate	Organic acid	678641	292
gluconic acid lactone	Organic acid	645078	220
glycerate	Organic acid	376479	292
glycolate	Organic acid	226168	147
guaiacol	Organic acid	326441	166
hexonate	Organic acid	697866	333
indole-3-lactate	Organic acid	766292	202
lactate	Organic acid	215838	117
lactobionate	Organic acid	954790	160
malate	Organic acid	460685	233
malonate	Organic acid	305462	147
oxalate	Organic acid	259809	147
oxamate	Organic acid	338211	147
pyrrole-2-carboxylate	Organic acid	395197	240
pyruvate	Organic acid	209031	174
succinate	Organic acid	370363	247
1,5-anhydroglucitol	Sugar and sugar alcohol	632072	217
3,6-anhydro-D-galactose	Sugar and sugar alcohol	564055	307
arabitol	Sugar and sugar alcohol	572100	217
dihydroxyacetone	Sugar and sugar alcohol	332296	89
fructose	Sugar and sugar alcohol	640535	307
galactinol	Sugar and sugar alcohol	1000758	204
galactose	Sugar and sugar alcohol	658034	203
glucose	Sugar and sugar alcohol	649021	321
glycerol	Sugar and sugar alcohol	344559	205
glycerol-1-phosphate	Sugar and sugar alcohol	590507	357
lactose	Sugar and sugar alcohol	936645	361
lyxose	Sugar and sugar alcohol	540090	160
maltotriose	Sugar and sugar alcohol	1176685	361
mannitol	Sugar and sugar alcohol	666013	319
mannose	Sugar and sugar alcohol	652686	319
melibiose	Sugar and sugar alcohol	980099	160
myo-inositol	Sugar and sugar alcohol	730167	305
ribose	Sugar and sugar alcohol	552243	217
sucrose	Sugar and sugar alcohol	912843	361
tagatose	Sugar and sugar alcohol	629964	307
threitol	Sugar and sugar alcohol	468643	217
threose	Sugar and sugar alcohol	446534	350
trehalose	Sugar and sugar alcohol	947848	361
xylose	Sugar and sugar alcohol	543061	217
