# Supplementary material for: Systematic re-evaluation of the long-used standard protocol of urease-dependent metabolome sample preparation
Source: PLoS One. 2020 Mar 17;15(3):e0230072. doi: 10.1371/journal.pone.0230072 (PMC7077817; doi:10.1371/journal.pone.0230072)
Supplement: S4 Table — UI, urine samples, incubated with urease and extracted with pure methanol; WI, incubated with water without urease and extracted with pure methanol; DE, extracted with pure methanol without urease pretreatment. (XLSX) [file pone.0230072.s006.XLSX]

## Sheet: S4 Table
S4 Table. The Kruskal-Wallis test with post-hoc U test for the abundance comparison of metabolites identified from pooled urine samples pretreated by using the following different methods. UI, urine samples, incubated with urease and extracted with pure methanol; WI, incubated with water without urease and extracted with pure methanol; DE, extracted with pure methanol without urease pretreatment
Metabolite	UI vs WI vs DE (p value)	UI vs WI vs DE (p value, FDR adjusted)	pattern (median)	DE vs WI (U test with BH)	DE / WI (median)	DE vs UI (U test with BH)	DE / UI (median)	WI vs UI (U test with BH)	WI / UI (median)
1,2,4-benzenetriol	6.7129e-05	8.23856e-05	DE < UI < WI	0.000182073	0.722964	0.522739	0.911908	0.000780157	1.26135
1,5-anhydroglucitol	0.007133	0.00778146	DE < WI < UI	0.0478658	0.671534	0.00278728	0.485004	0.323869	0.722232
1-monopalmitin	0.712281	0.712281	DE < UI < WI	0.554839	0.920069	0.451217	0.957959	0.868121	1.04118
1-monostearin	0.00152784	0.0017011	DE < WI < UI	0.0324443	0.907459	0.000842492	0.892424	0.12744	0.983432
2-hydroxypyridine	1.52068e-14	5.47446e-14	UI < DE < WI	3.34939e-08	0.61631	0.0145623	1.24494	1.42418e-12	2.01998
2-hydroxyvalerate	1.38111e-11	3.31467e-11	DE < WI < UI	0.000147985	0.635749	3.0664e-11	0.439424	0.000646197	0.69119
2-ketoadipate	0.008452	0.00912816	DE < WI < UI	0.00476777	0.787473	0.0254724	0.769225	0.559038	0.976827
3,6-anhydro-D-galactose	1.5328e-09	2.90426e-09	DE < WI < UI	4.01053e-05	0.560456	1.77067e-09	0.479735	0.0583591	0.855973
3-hydroxypropionate	1.616e-17	8.31085e-17	DE < WI < UI	0.00278815	0.743952	3.82655e-16	0.320314	7.41679e-09	0.430558
3-hydroxypyridine	4.41557e-09	7.81773e-09	DE < UI < WI	5.0654e-08	0.576569	5.16392e-06	0.683294	0.172428	1.1851
5-aminovalerate	5.3578e-06	7.14373e-06	DE < UI < WI	0.000328059	0.670568	6.48137e-06	0.673306	0.396712	1.00408
5'-deoxy-5'-methylthioadenosine	7.25443e-21	5.59627e-20	DE < WI < UI	1.45367e-05	0.66251	2.4042e-17	0.327292	2.39067e-10	0.494018
adenosine	3.75396e-13	1.09575e-12	DE < WI < UI	1.94293e-05	0.57438	2.93607e-12	0.401932	0.000325779	0.699767
adipate	7.92461e-05	9.50953e-05	DE < UI < WI	0.000382079	0.576094	0.000213386	0.697886	0.691064	1.21141
alanine	1.46527e-08	2.36193e-08	DE < WI < UI	3.43232e-06	0.607857	1.91906e-07	0.453977	0.264635	0.746849
arabitol	7.4655e-05	9.05926e-05	DE < UI < WI	6.09335e-05	0.688147	0.0907271	0.867201	0.0115578	1.2602
arachidic acid	6.28671e-12	1.5431e-11	DE < WI < UI	2.60675e-08	0.677009	3.22963e-10	0.653108	0.541824	0.964697
asparagine dehydrated	4.78402e-08	7.17603e-08	DE < WI < UI	0.0289914	0.582199	9.37874e-07	0.304373	1.00837e-05	0.5228
aspartate	6.63119e-09	1.13678e-08	DE < WI < UI	0.00302838	0.628037	2.04827e-09	0.474059	0.00392972	0.754826
benzamide	9.35769e-07	1.29568e-06	DE < UI < WI	4.03447e-06	0.347542	0.000220082	0.482218	0.0958728	1.38751
caffeic acid	0.000182383	0.000214102	DE < UI < WI	0.000244338	0.63939	0.00507754	0.855288	0.137231	1.33766
capric acid	9.48712e-24	1.02461e-22	DE < WI < UI	5.91006e-07	0.501823	3.96275e-17	0.147447	3.98411e-14	0.293824
carnitine	8.49874e-11	1.83573e-10	UI < DE < WI	0.00711901	0.832657	6.11064e-07	1.50434	6.6062e-09	1.80667
citramalate	5.92134e-11	1.30511e-10	DE < WI < UI	1.3703e-05	0.528747	1.29089e-10	0.394527	0.0221128	0.746154
citrate	0.0888132	0.0913507	UI < DE < WI	0.0717413	0.954241	0.984374	1.08714	0.0758602	1.13927
dihydroxyacetone	0.00908893	0.00971885	DE < UI < WI	0.00741848	0.775043	0.0141884	0.802109	0.863606	1.03492
DL-3-Aminoisobutyrate	0.697292	0.703809	UI < DE < WI	0.570312	0.97947	0.780046	1.23129	0.484819	1.2571
fructose	6.73835e-09	1.1371e-08	DE < WI < UI	0.00103767	0.648629	8.50121e-11	0.601449	0.221689	0.927261
fumarate	4.56704e-13	1.298e-12	DE < UI < WI	7.14538e-08	0.261948	0.139155	0.673368	2.67411e-12	2.57062
galactinol	3.07284e-09	5.62486e-09	DE < WI < UI	0.00178272	0.68299	8.36594e-10	0.591823	0.00549547	0.866518
galactonate	7.80287e-19	4.68172e-18	DE < WI < UI	0.000357415	0.617784	2.43333e-18	0.29717	1.85847e-07	0.481026
galactose	3.30482e-10	6.48947e-10	DE < WI < UI	1.45367e-05	0.5607	1.59459e-10	0.489666	0.252994	0.873312
galacturonate	1.77313e-18	9.57492e-18	DE < WI < UI	3.73183e-05	0.555453	9.25093e-17	0.337161	1.16478e-07	0.607003
gluconic acid lactone	7.4643e-08	1.08938e-07	DE < WI < UI	0.000138271	0.679511	6.37801e-08	0.574638	0.149423	0.845665
glucose	2.25593e-11	5.29654e-11	DE < WI < UI	0.000311776	0.622539	9.33139e-13	0.481967	0.0233605	0.774196
glycerate	3.52128e-09	6.3383e-09	DE < WI < UI	0.000109366	0.578659	2.36878e-09	0.475043	0.0478881	0.820937
glycerol	1.16521e-24	1.57304e-23	DE < WI < UI	3.32246e-10	0.736464	2.89873e-19	0.458782	3.91047e-09	0.622952
glycerol-1-phosphate	1.38522e-07	1.96847e-07	DE < UI < WI	1.35136e-06	0.597534	1.73852e-05	0.685852	0.264635	1.1478
glycine	1.12579e-06	1.53906e-06	UI < DE < WI	0.00638314	0.656345	0.0131534	1.54141	9.23971e-07	2.34848
glycocyamine	1.24759e-10	2.59114e-10	DE < WI < UI	2.93166e-06	0.521193	4.53434e-10	0.410162	0.116637	0.786967
glycolate	3.51302e-12	8.8234e-12	DE < WI < UI	0.0286653	0.864012	6.227e-12	0.384373	2.33253e-06	0.44487
guaiacol	1.24575e-05	1.62098e-05	UI < DE < WI	0.00328453	0.511875	0.0499065	1.94601	1.67849e-05	3.80174
heptadecanoic acid	5.63153e-22	4.6785e-21	DE < WI < UI	5.02576e-15	0.551941	9.25093e-17	0.437361	0.0162124	0.792406
hexonate	2.11435e-19	1.34323e-18	DE < WI < UI	0.0252666	0.841265	5.62211e-17	0.277772	1.47128e-11	0.330183
histidine	1.01311e-12	2.7354e-12	DE < WI < UI	0.00182524	0.573547	1.99348e-11	0.226998	1.15393e-06	0.395779
hypoxanthine	1.12072e-08	1.8339e-08	DE < UI < WI	1.98566e-07	0.333487	8.96726e-06	0.423552	0.0753574	1.27007
indole-3-lactate	7.18727e-06	9.46616e-06	DE < WI < UI	0.0131482	0.751135	1.13141e-06	0.549552	0.0583591	0.731629
inosine	9.22253e-08	1.32804e-07	DE < WI < UI	0.000532405	0.73848	9.96293e-08	0.529979	0.0228659	0.717662
isoleucine	1.09925e-19	7.41991e-19	DE < WI < UI	7.27022e-05	0.613763	8.00944e-16	0.311222	3.28927e-11	0.507072
lactate	4.51087e-09	7.85765e-09	DE < WI < UI	0.0945119	0.800916	3.79112e-10	0.549455	0.000415957	0.686033
lactobionate	1.10488e-18	6.28038e-18	DE < WI < UI	0.000919164	0.697781	1.7472e-16	0.331278	8.70107e-10	0.474759
lactose	2.64808e-31	9.53308e-30	DE < WI < UI	0.00078679	0.621138	4.46366e-22	0.00300474	4.66481e-22	0.00483748
L-allothreonine	1.82541e-10	3.65082e-10	DE < WI < UI	0.00011631	0.535878	1.15268e-12	0.383858	0.700946	0.716317
L-cysteine	1.12465e-12	2.95925e-12	DE < WI < UI	0.000382075	0.633328	1.27514e-11	0.366967	1.11377e-05	0.579426
L-homoserine	2.36202e-29	6.37746e-28	DE < WI < UI	0.0021262	0.738702	2.93158e-21	0.123606	8.56157e-21	0.167329
lignoceric acid	2.45355e-14	7.79361e-14	DE < WI < UI	0.00450288	0.718886	3.73751e-13	0.435937	1.7493e-07	0.606406
lysine	1.10044e-10	2.33034e-10	DE < WI < UI	2.04575e-05	0.567778	3.65319e-10	0.409153	0.0100209	0.720622
lyxose	0.0189781	0.0198993	WI < DE < UI	0.248569	1.23876	0.0029618	0.525035	0.302951	0.42384
malate	5.63993e-07	7.91055e-07	DE < UI < WI	0.000107785	0.504673	4.76055e-07	0.53365	0.757891	1.05742
malonate	4.01065e-05	5.03663e-05	DE < UI < WI	0.000813361	0.0952208	0.674244	0.772237	4.50334e-05	8.10997
maltotriose	2.95754e-17	1.45189e-16	DE < WI < UI	0.329896	0.93125	6.88252e-14	0.579767	1.42418e-12	0.622568
mannitol	0.155958	0.158901	DE < WI < UI	0.11013	0.781575	0.105055	0.570052	0.868121	0.729364
mannose	1.96667e-06	2.655e-06	DE < WI < UI	1.11325e-05	0.606439	0.000109736	0.560267	0.216469	0.923863
melibiose	3.14553e-08	4.8531e-08	DE < WI < UI	0.00249074	0.711896	2.47911e-08	0.471869	0.00405992	0.662834
methionine	1.97105e-14	6.45072e-14	DE < WI < UI	0.0101813	0.665137	1.17425e-12	0.251438	1.4994e-08	0.378025
methionine sulfoxide	4.35816e-17	1.96117e-16	DE < WI < UI	1.16835e-08	0.4427	5.04473e-15	0.310581	0.00156808	0.701561
myo-inositol	1.56411e-09	2.91248e-09	DE < UI < WI	7.81352e-06	0.542327	1.13006e-09	0.54624	0.87721	1.00721
myristic acid	6.85571e-13	1.89851e-12	DE < WI < UI	9.73633e-06	0.59003	3.99217e-13	0.457286	0.0184406	0.775022
nicotinamide	1.4982e-09	2.88939e-09	DE < UI < WI	5.0654e-08	0.431843	0.510478	0.979916	9.22079e-07	2.26915
N-methylalanine	6.67517e-14	2.05977e-13	DE < WI < UI	0.000718491	0.700697	3.19103e-12	0.418658	3.4524e-07	0.597488
O-phosphorylethanolamine	3.73974e-15	1.44247e-14	DE < WI < UI	2.43633e-05	0.615967	3.22163e-14	0.384513	2.76435e-05	0.624244
ornithine	2.98292e-13	8.94877e-13	DE < WI < UI	1.86222e-06	0.584797	1.21669e-12	0.415006	0.00930245	0.709658
oxalate	5.38678e-24	6.46414e-23	DE < WI < UI	5.06593e-09	0.395326	8.81762e-18	0.170186	1.47128e-11	0.430495
oxamate	5.54447e-22	4.6785e-21	UI < DE < WI	0.117075	0.945914	1.32575e-19	17.3443	1.15249e-13	18.336
oxoproline	3.42546e-11	7.87128e-11	DE < UI < WI	4.21723e-09	0.513379	0.0112956	0.877157	1.28403e-06	1.7086
palatinitol	3.80884e-11	8.5699e-11	DE < WI < UI	0.0286653	0.909281	1.60725e-10	0.363611	2.53525e-06	0.399888
palmitic acid	9.24552e-26	1.66419e-24	DE < WI < UI	1.00001e-15	0.600776	8.916e-20	0.482384	0.00107105	0.802935
pelargonic acid	1.35271e-14	5.03769e-14	DE < WI < UI	0.000382075	0.739218	1.14743e-14	0.552474	3.04168e-05	0.747376
phenylalanine	6.21985e-16	2.58363e-15	DE < WI < UI	6.17589e-05	0.633735	1.31452e-14	0.383251	1.60114e-06	0.604749
phosphate	0.000603229	0.000693071	DE < WI < UI	0.179304	0.98046	0.00106408	0.747651	0.00425693	0.762551
proline	8.26139e-20	5.9482e-19	DE < WI < UI	0.829423	0.968105	6.18155e-15	0.329859	3.15584e-15	0.340727
pyrrole-2-carboxylate	4.03223e-08	6.13353e-08	DE < WI < UI	0.669593	0.951764	4.35592e-08	0.615965	2.41147e-05	0.647182
pyruvate	0.0130213	0.0137873	WI < DE < UI	0.0970661	1.33018	0.207162	0.827157	0.00745366	0.621841
ribose	3.10136e-15	1.24055e-14	DE < WI < UI	0.000143025	0.571903	3.6063e-16	0.368355	0.000410681	0.644087
serine	8.07607e-25	1.24602e-23	DE < WI < UI	0.178219	0.690128	2.89873e-19	0.177044	1.14774e-17	0.256538
spermidine	0.00237238	0.00261446	UI < DE < WI	0.00264536	0.627825	0.895808	1.00912	0.00763451	1.60733
stearic acid	1.39487e-10	2.84238e-10	UI < DE < WI	5.02576e-15	0.624057	0.651608	4.17286	0.00991694	6.68666
succinate	0.00127039	0.00142919	DE < UI < WI	0.00287409	0.593172	0.0020391	0.646179	0.515878	1.08936
sucrose	5.53506e-22	4.6785e-21	DE < WI < UI	0.0358412	0.543139	1.36149e-18	0.110998	1.14423e-13	0.204364
tagatose	4.36746e-05	5.42168e-05	DE < WI < UI	0.0054846	0.734591	1.22664e-05	0.572765	0.221689	0.779706
taurine	1.33398e-05	1.71511e-05	DE < WI < UI	0.0378541	0.662512	6.80408e-06	0.499116	0.0086053	0.753369
threitol	0.0335963	0.0348884	DE < UI < WI	0.0162454	0.851284	0.290323	0.919754	0.137231	1.08043
threonine	0.000172563	0.0002048	DE < UI < WI	0.000266547	0.651698	0.408381	0.955694	0.00255666	1.46647
threose	3.21422e-17	1.50929e-16	WI < DE < UI	0.0320844	1.16902	1.45007e-11	0.321487	4.84448e-14	0.275005
thymine	7.1351e-08	1.0556e-07	DE < UI < WI	5.35399e-07	0.567479	0.00167138	0.856725	0.0025092	1.5097
trehalose	1.97666e-31	9.53308e-30	DE < WI < UI	0.000392073	0.711484	4.46366e-22	0.0163772	4.66481e-22	0.0230183
tryptophan	2.25974e-08	3.53699e-08	DE < WI < UI	5.67419e-05	0.587908	8.63939e-08	0.458893	0.0384694	0.780552
tyrosine	2.24519e-08	3.53699e-08	DE < WI < UI	3.59675e-06	0.460047	2.69675e-07	0.392236	0.363328	0.852601
uracil	1.35882e-05	1.7265e-05	DE < WI < UI	6.50965e-05	0.653916	0.000103365	0.641248	0.847258	0.980628
urea	6.74174e-26	1.45621e-24	UI < WI < DE	0.423972	1.01855	2.58224e-19	31.689	2.60569e-19	31.1118
uric acid	0.00102301	0.001163	DE < UI < WI	0.000748796	0.727471	0.00954886	0.778111	0.347996	1.06961
uridine	1.15082e-12	2.95925e-12	DE < WI < UI	5.0654e-08	0.479172	1.97985e-11	0.468505	0.247298	0.977738
valine	1.39971e-16	6.04674e-16	DE < WI < UI	2.95778e-05	0.72505	5.94611e-14	0.493481	5.27482e-08	0.680616
xanthine	1.87698e-14	6.45072e-14	DE < UI < WI	5.13205e-10	0.32075	4.97854e-12	0.377834	0.503511	1.17797
xanthurenic acid	9.27316e-09	1.54077e-08	DE < WI < UI	1.3265e-06	0.562918	1.66877e-07	0.488223	0.724288	0.867308
xylose	1.93164e-14	6.45072e-14	DE < WI < UI	0.0473762	0.810291	1.07693e-14	0.32013	5.37107e-07	0.39508
β-alanine	0.000600074	0.000693071	DE < UI < WI	0.000376074	0.622885	0.00704674	0.665466	0.491235	1.06836
