# Supplementary material for: Systematic re-evaluation of the long-used standard protocol of urease-dependent metabolome sample preparation
Source: PLoS One. 2020 Mar 17;15(3):e0230072. doi: 10.1371/journal.pone.0230072 (PMC7077817; doi:10.1371/journal.pone.0230072)
Supplement: S5 Table — (XLSX) [file pone.0230072.s007.XLSX]

## Sheet: S5 Table
S5 Table. VIP values of 106 metabolites in PLS-DA models
Metabolite	VIP values for gender discriminating PLS-DA model of pretreated urine samples	Standard deviation of VIP values for gender discriminating PLS-DA model of pretreated urine samples	VIP values for gender discriminating PLS-DA model of the UI group	Standard deviation of VIP values for gender discriminating PLS-DA model of the UI group	VIP values for gender discriminating PLS-DA model of the WI group	Standard deviation of VIP values for gender discriminating PLS-DA model of the WI group	VIP values for gender discriminating PLS-DA model of the DE group	Standard deviation of VIP values for gender discriminating PLS-DA model of the DE group
1,2,4-benzenetriol	0.322214	0.886243	0.322214	0.886243	1.07345	0.500769	0.829599	0.262626
1,5-anhydroglucitol	0.90282	1.21653	0.90282	1.21653	0.623772	0.414964	0.675606	0.546682
1-monopalmitin	1.87349	1.06208	1.87349	1.06208	0.690796	0.374439	1.11352	0.761399
1-monostearin	2.09269	1.03989	2.09269	1.03989	0.268102	0.305563	1.17663	0.920413
2-hydroxypyridine	0.797219	0.916331	0.797219	0.916331	1.41789	0.322773	0.870513	0.28318
2-hydroxyvalerate	1.20501	0.561061	1.20501	0.561061	0.90265	0.329423	0.603587	0.486123
2-ketoadipate	0.634839	0.883553	0.634839	0.883553	0.828986	0.548957	0.595838	0.655517
3,6-anhydro-D-galactose	0.780009	1.39898	0.780009	1.39898	1.26239	0.488598	1.0529	0.310659
3-hydroxypropionate	1.02925	1.69001	1.02925	1.69001	1.0999	0.484534	1.30052	1.08113
3-hydroxypyridine	0.456881	0.779213	0.456881	0.779213	1.24186	0.438787	0.911025	0.223687
5-aminovalerate	0.122376	0.407534	0.122376	0.407534	0.812652	0.627293	0.649425	0.179552
5'-deoxy-5'-methylthioadenosine	0.515921	1.37974	0.515921	1.37974	0.585365	0.408918	0.748202	0.617095
adenosine	1.24488	0.650717	1.24488	0.650717	1.12005	0.442787	1.00934	0.432737
adipate	1.04618	0.924814	1.04618	0.924814	1.02578	0.234083	0.535249	0.466331
alanine	0.623121	1.48768	0.623121	1.48768	1.25368	0.422269	1.00702	0.54713
arabitol	1.25979	1.81331	1.25979	1.81331	0.524786	0.338203	0.971853	0.612189
arachidic acid	1.30248	1.13675	1.30248	1.13675	1.0808	0.45651	0.550943	0.319752
asparagine dehydrated	1.00216	1.16381	1.00216	1.16381	0.859689	0.511284	1.66637	0.449835
aspartate	0.941445	1.26724	0.941445	1.26724	0.781926	0.332594	1.19358	0.735744
benzamide	1.7857	1.51893	1.7857	1.51893	1.37892	0.58857	0.629354	0.540927
caffeic acid	1.32977	0.599195	1.32977	0.599195	1.02116	0.444757	0.427031	0.696245
capric acid	1.36975	1.36504	1.36975	1.36504	0.688072	0.887248	0.937698	1.00787
carnitine	1.12917	1.76278	1.12917	1.76278	0.405382	0.574965	0.340622	1.01605
citramalate	0.353453	0.926491	0.353453	0.926491	1.11428	0.396966	0.905756	0.283779
citrate	0.584944	1.47615	0.584944	1.47615	0.819614	0.723759	1.35074	0.641602
dihydroxyacetone	0.496978	1.02503	0.496978	1.02503	0.735447	0.437157	0.506921	0.686767
DL-3-Aminoisobutyrate	0.256411	1.00306	0.256411	1.00306	0.218975	0.531513	0.672757	0.764351
fructose	0.511622	1.09262	0.511622	1.09262	0.887615	0.509946	1.01868	0.870146
fumarate	0.498398	0.687489	0.498398	0.687489	0.639305	0.650103	2.00274	0.798026
galactinol	0.522355	0.947603	0.522355	0.947603	0.874085	0.593077	0.575494	0.687479
galactonate	0.94508	1.06225	0.94508	1.06225	1.48583	0.396745	1.05535	0.469173
galactose	0.317987	0.348191	0.317987	0.348191	1.4044	0.297123	1.12917	0.336026
galacturonate	0.372575	0.9403	0.372575	0.9403	1.33125	0.311596	0.936897	0.355791
gluconic acid lactone	1.56662	0.979824	1.56662	0.979824	1.18285	0.421337	0.749172	0.297239
glucose	0.513043	1.21993	0.513043	1.21993	1.40856	0.22948	1.06979	0.362684
glycerate	0.108643	0.438666	0.108643	0.438666	0.671555	0.586697	0.55577	0.628969
glycerol	1.28688	1.80397	1.28688	1.80397	0.735396	0.547524	1.31	0.581451
glycerol-1-phosphate	0.215311	1.40294	0.215311	1.40294	0.969082	0.477249	0.825914	0.616952
glycine	1.34103	1.48097	1.34103	1.48097	1.38369	0.419745	1.41952	0.90219
glycocyamine	0.584816	0.85103	0.584816	0.85103	1.15134	0.453535	1.06598	0.64834
glycolate	0.917568	0.890287	0.917568	0.890287	0.619269	0.283639	0.858705	0.659533
guaiacol	1.22218	1.37548	1.22218	1.37548	1.13704	0.803105	0.353141	0.965496
heptadecanoic acid	1.7241	1.07135	1.7241	1.07135	1.28224	0.436264	1.17891	0.340842
hexonate	0.360424	0.689021	0.360424	0.689021	0.482622	0.319275	0.51999	0.379313
histidine	1.57251	0.753815	1.57251	0.753815	1.16704	0.983602	1.12602	0.544624
hypoxanthine	1.19217	1.86233	1.19217	1.86233	0.775751	0.695236	1.12153	0.73963
indole-3-lactate	1.20676	1.41615	1.20676	1.41615	1.09715	0.387269	0.700397	1.30578
inosine	0.919304	1.06205	0.919304	1.06205	0.927844	0.685616	0.556363	0.702792
isoleucine	0.570286	1.26301	0.570286	1.26301	0.769426	0.35342	1.30582	0.309345
lactate	1.42611	1.36025	1.42611	1.36025	0.993234	0.614627	1.49372	0.842629
lactobionate	0.747694	1.42302	0.747694	1.42302	1.21301	0.514027	1.23862	0.582209
lactose	0.308995	1.2901	0.308995	1.2901	0.686464	0.65483	0.862107	0.993543
L-allothreonine	0.315314	1.03948	0.315314	1.03948	0.73418	0.561078	0.89468	0.760146
L-cysteine	0.984709	0.889017	0.984709	0.889017	0.670517	0.375751	1.54049	0.377643
L-homoserine	0.428344	0.915141	0.428344	0.915141	0.586593	0.644004	0.620546	0.595295
lignoceric acid	0.683267	1.05245	0.683267	1.05245	0.289413	0.814757	0.794322	0.757571
lysine	1.09807	1.08669	1.09807	1.08669	0.832312	0.857086	0.816569	0.62849
lyxose	0.251938	0.920894	0.251938	0.920894	0.955645	0.473681	0.671579	0.400721
malate	1.69643	1.86214	1.69643	1.86214	1.26114	0.412183	1.28531	0.947052
malonate	0.168083	0.215159	0.168083	0.215159	0.301001	0.490398	0.992057	0.770358
maltotriose	0.223413	0.761046	0.223413	0.761046	0.537388	0.633684	0.477639	1.01988
mannitol	0.949308	1.42011	0.949308	1.42011	0.417367	0.352958	1.00764	0.283887
mannose	1.08493	1.27186	1.08493	1.27186	1.34331	0.334558	0.891743	0.417441
melibiose	0.0738245	0.816483	0.0738245	0.816483	0.638092	0.442886	0.521382	0.720546
methionine	0.637732	1.19583	0.637732	1.19583	0.896974	0.623653	1.29887	0.483436
methionine sulfoxide	0.462209	0.949229	0.462209	0.949229	1.12281	0.417546	1.18585	0.811782
myo-inositol	0.443067	0.722492	0.443067	0.722492	0.52889	0.482381	0.54031	0.354248
myristic acid	0.0427648	0.345342	0.0427648	0.345342	1.20991	0.386283	0.880696	0.554785
nicotinamide	1.01104	0.759473	1.01104	0.759473	0.969938	0.409903	1.17333	0.242089
N-methylalanine	0.437345	0.954029	0.437345	0.954029	0.687159	0.532436	1.02988	0.402458
O-phosphorylethanolamine	0.852356	0.982392	0.852356	0.982392	1.02168	0.455605	0.769394	0.361525
ornithine	0.33755	1.09598	0.33755	1.09598	0.657361	0.703443	0.707982	0.483793
oxalate	0.824595	1.1491	0.824595	1.1491	1.34274	0.590505	0.363422	0.250582
oxamate	0.350278	0.735685	0.350278	0.735685	0.819058	0.824988	0.525012	0.750341
oxoproline	0.506809	0.958931	0.506809	0.958931	1.41022	0.384146	1.1836	0.304141
palatinitol	1.37702	1.29466	1.37702	1.29466	0.434411	0.625922	0.425456	0.396388
palmitic acid	2.46811	1.16529	2.46811	1.16529	1.70752	0.400597	1.595	0.455448
pelargonic acid	0.74503	1.53067	0.74503	1.53067	0.721693	0.299634	1.24991	0.243122
phenylalanine	1.02743	1.07998	1.02743	1.07998	1.02601	0.360331	1.25755	0.374895
phosphate	0.4769	1.29158	0.4769	1.29158	0.707196	1.19369	0.534125	0.756219
proline	0.0752219	0.574017	0.0752219	0.574017	0.463981	0.609239	1.31977	1.28867
pyrrole-2-carboxylate	1.07105	1.30729	1.07105	1.30729	1.1669	0.832125	0.559279	0.327436
pyruvate	1.32976	1.03555	1.32976	1.03555	0.622412	0.410381	0.50679	0.964486
ribose	0.347586	0.838954	0.347586	0.838954	1.52388	0.46568	0.92561	0.265915
serine	0.640951	0.969503	0.640951	0.969503	0.430577	0.504555	0.90539	0.806402
spermidine	0.3103	0.85401	0.3103	0.85401	1.72026	0.895804	0.735987	0.616105
stearic acid	1.2355	1.31336	1.2355	1.31336	1.48229	0.514584	1.37255	1.05843
succinate	2.64956	1.79023	2.64956	1.79023	1.71026	0.292332	2.04513	0.639356
sucrose	1.1651	1.50413	1.1651	1.50413	0.851575	0.447957	0.395058	1.0208
tagatose	0.707913	1.33867	0.707913	1.33867	0.834204	0.410856	0.656787	0.293384
taurine	1.44495	0.790834	1.44495	0.790834	0.628501	0.638486	0.578824	0.357942
threitol	0.0897666	0.757413	0.0897666	0.757413	0.465969	0.675979	1.02192	0.41812
threonine	0.85481	1.65788	0.85481	1.65788	1.10111	0.332015	1.13821	1.59214
threose	0.459846	0.858062	0.459846	0.858062	1.12114	0.660411	0.307592	0.147033
thymine	0.791355	0.921849	0.791355	0.921849	1.49899	0.344431	1.23557	0.440514
trehalose	1.49655	1.19889	1.49655	1.19889	0.846184	0.51945	0.451645	0.503962
tryptophan	1.19966	0.694818	1.19966	0.694818	1.13891	0.369434	1.28571	0.328729
tyrosine	1.49134	0.576175	1.49134	0.576175	1.06301	0.480225	1.43202	0.408938
uracil	0.695719	0.83384	0.695719	0.83384	1.06662	0.436548	0.79473	0.936237
uric acid	0.220092	0.723321	0.220092	0.723321	0.410079	0.894969	1.16644	1.05953
uridine	0.70106	1.3221	0.70106	1.3221	1.29434	0.330252	1.25421	0.366108
valine	0.87452	1.25424	0.87452	1.25424	1.00078	0.313574	1.02678	0.284691
xanthine	1.01858	1.89782	1.01858	1.89782	1.02502	0.657286	0.675527	0.409302
xanthurenic acid	0.857881	1.04923	0.857881	1.04923	1.09545	0.225717	1.22421	0.661622
xylose	0.883069	1.28408	0.883069	1.28408	1.08733	0.471343	0.962709	0.549139
β-alanine	1.63214	1.02346	1.63214	1.02346	1.06931	1.17992	1.54139	0.412803
