# Supplementary material for: Systematic re-evaluation of the long-used standard protocol of urease-dependent metabolome sample preparation
Source: PLoS One. 2020 Mar 17;15(3):e0230072. doi: 10.1371/journal.pone.0230072 (PMC7077817; doi:10.1371/journal.pone.0230072)
Supplement: S6 Table — (XLSX) [file pone.0230072.s008.XLSX]

## Sheet: S1 Table
S1 Table. Characteristics of 68 healthy volunteers
Sample_Male	Age	Sample_Female	Age
Male_1	M/33	Female_1	F/32
Male_2	M/32	Female_2	F/36
Male_3	M/32	Female_3	F/37
Male_4	M/37	Female_4	F/34
Male_5	M/36	Female_5	F/37
Male_6	M/32	Female_6	F/39
Male_7	M/38	Female_7	F/39
Male_8	M/37	Female_8	F/38
Male_9	M/39	Female_9	F/34
Male_10	M/37	Female_10	F/37
Male_11	M/30	Female_11	F/36
Male_12	M/34	Female_12	F/38
Male_15	M/35	Female_14	F/39
Male_16	M/41	Female_15	F/36
Male_17	M/41	Female_16	F/45
Male_18	M/42	Female_17	F/44
Male_19	M/49	Female_18	F/47
Male_20	M/41	Female_19	F/48
Male_21	M/48	Female_20	F/43
Male_22	M/44	Female_21	F/42
Male_23	M/46	Female_22	F/40
Male_24	M/43	Female_26	F/46
Male_25	M/42	Female_27	F/42
Male_27	M/41	Female_28	F/41
Male_30	M/48	Female_29	F/43
Male_31	M/50	Female_31	F/53
Male_32	M/54	Female_32	F/50
Male_39	M/51	Female_33	F/51
Male_40	M/52	Female_34	F/50
Male_41	M/51	Female_35	F/51
Male_43	M/53	Female_36	F/51
		Female_38	F/54
		Female_39	F/53
		Female_40	F/52
		Female_43	F/52
		Female_52	F/65
		Female_53	F/63

## Sheet: S6 Table
S6 Table. Identified 113 metabolites in pooled urine samples
Metabolite	Chemical class	Retention index	Quant mass
1,5-anhydroglucitol	Sugar and sugar alcohol	632072	217
1-monopalmitin	Fatty acid	900835	371
1-monostearin	Fatty acid	958618	399
2-hydroxypyridine	Amine	206448	152
2-hydroxyvalerate	Organic acid	310405	131
2-ketoadipate	Organic acid	331692	89
2-ketoisocaproic acid	Fatty acid	310985	200
3,6-anhydro-D-galactose	Sugar and sugar alcohol	564055	307
3-hydroxypropionate	Organic acid	267824	219
3-hydroxypyridine	Amine	275262	152
5-aminovalerate	Organic acid	536154	174
5-deoxy-5-methylthioadenosine	Amine	967815	236
adenosine	Amine	915876	236
adipate	Organic acid	472820	111
alanine	Amino acid	244244	116
arabitol	Sugar and sugar alcohol	572100	217
arachidic acid	Fatty acid	856745	369
asparagine dehydrated	Amino acid	475169	243
aspartate	Organic acid	480345	232
benzoic acid	Miscellaneous	340084	179
caffeic acid	Miscellaneous	748866	396
capric acid	Fatty acid	450824	229
carnitine	Amine	319945	117
citramalate	Organic acid	456193	247
citrate	Organic acid	616001	273
dihydroxyacetone	Sugar and sugar alcohol	332296	89
DL-3-aminoisobutyrate	Organic acid	452528	174
dodecanoic acid	Fatty acid	487278	87
ethanolamine	Miscellaneous	345622	174
fructose	Sugar and sugar alcohol	640535	307
fucose	Sugar and sugar alcohol	575754	160
fumarate	Organic acid	390077	245
galactinol	Sugar and sugar alcohol	1000758	204
galactonate	Organic acid	691905	333
galactose	Sugar and sugar alcohol	658034	203
galacturonate	Organic acid	678641	292
gluconic acid lactone	Organic acid	645078	220
glucose	Sugar and sugar alcohol	649021	321
glycerate	Organic acid	376479	292
glycerol	Sugar and sugar alcohol	344559	205
glycerol-1-phosphate	Sugar and sugar alcohol	590507	357
glycine	Amino acid	370174	248
glycocyamine	Amine	509453	198
glycolate	Organic acid	226168	147
guaiacol	Organic acid	326441	166
heptadecanoic acid	Fatty acid	751940	327
hexonate	Organic acid	697866	333
histidine	Amino acid	665003	254
hypoxanthine	Amine	619192	265
indole-3-lactate	Organic acid	766292	202
inosine	Amine	895773	230
isoleucine	Amino acid	359800	158
isothreonate	Organic acid	487589	292
lactamide	Miscellaneous	284617	90
lactate	Organic acid	215838	117
lactobionate	Organic acid	954790	160
lactose	Sugar and sugar alcohol	936645	361
L-allothreonine	Amino acid	411609	291
L-cysteine	Amino acid	498358	220
leucine	Amino acid	346611	158
L-homoserine	Amino acid	442522	218
lignoceric acid	Fatty acid	976918	117
lyxose	Sugar and sugar alcohol	540090	160
malate	Organic acid	460685	233
malonate	Organic acid	305462	147
mannitol	Sugar and sugar alcohol	666013	319
mannose	Sugar and sugar alcohol	652686	319
melibiose	Sugar and sugar alcohol	980099	160
methionine	Amino acid	482687	176
methionine sulfoxide	Amino acid	637374	128
myo-inositol	Sugar and sugar alcohol	730167	305
N-carbamoylaspartate	Organic acid	610308	257
nicotinamide	Miscellaneous	472729	179
N-methylalanine	Amino acid	287027	130
O-phosphorylethanolamine	Amine	603369	188
ornithine	Amino acid	618866	142
oxalate	Organic acid	259809	147
oxamate	Organic acid	338211	147
oxoproline	Amino acid	487360	156
palatinitol	Fatty acid	996872	204
palmitic acid	Fatty acid	714533	117
pelargonic acid	Fatty acid	399177	215
phenylalanine	Amino acid	537066	218
phosphate	Miscellaneous	347743	158
phytol	Fatty acid	762409	143
proline	Amino acid	365853	142
pyruvate	Organic acid	216229	174
ribose	Sugar and sugar alcohol	552243	217
salicylic acid	Miscellaneous	479091	267
serine	Amino acid	394648	204
spermidine	Miscellaneous	776227	174
stearic acid	Fatty acid	788872	117
succinate	Organic acid	370363	247
sucrose	Sugar and sugar alcohol	912843	361
tagatose	Sugar and sugar alcohol	629964	307
taurine	Miscellaneous	556375	326
threitol	Sugar and sugar alcohol	468643	217
threonine	Amino acid	408364	218
threose	Sugar and sugar alcohol	446534	350
thymine	Amine	419573	255
trehalose	Sugar and sugar alcohol	947848	361
tryptophan	Amino acid	782003	202
tyrosine	Amino acid	670938	218
uracil	Amine	385677	241
urea	Amine	328424	171
uric acid	Amine	731588	442
uridine	Amine	856383	245
valine	Amino acid	314154	144
xanthine	Amine	701097	353
xanthurenic acid	Miscellaneous	796017	406
xylose	Sugar and sugar alcohol	543061	217
β-alanine	Amino acid	435785	174
β-gentiobiose	Sugar and sugar alcohol	974735	361

## Sheet: Sheet5
Metabolite	Chemical class	Retention index	Quant mass
1,5-anhydroglucitol	Sugar and sugar alcohol	632072	217
1-monopalmitin	Fatty acid	900835	371
1-monostearin	Fatty acid	958618	399
2-hydroxypyridine	Amine	206448	152
2-hydroxyvalerate	Organic acid	310405	131
2-ketoadipate	Organic acid	331692	89
2-ketoisocaproic acid	Fatty acid	310985	200
3,6-anhydro-D-galactose	Sugar and sugar alcohol	564055	307
3-hydroxypropionate	Organic acid	267824	219
3-hydroxypyridine	Amine	275262	152
5-aminovalerate	Organic acid	536154	174
5-deoxy-5-methylthioadenosine	Amine	967815	236
adenosine	Amine	915876	236
adipate	Organic acid	472820	111
alanine	Amino acid	244244	116
arabitol	Sugar and sugar alcohol	572100	217
arachidic acid	Fatty acid	856745	369
asparagine dehydrated	Amino acid	475169	243
aspartate	Organic acid	480345	232
benzoic acid	Miscellaneous	340084	179
caffeic acid	Miscellaneous	748866	396
capric acid	Fatty acid	450824	229
carnitine	Amine	319945	117
citramalate	Organic acid	456193	247
citrate	Organic acid	616001	273
dihydroxyacetone	Sugar and sugar alcohol	332296	89
DL-3-aminoisobutyrate	Organic acid	452528	174
dodecanoic acid	Fatty acid	487278	87
ethanolamine	Miscellaneous	345622	174
fructose	Sugar and sugar alcohol	640535	307
fucose	Sugar and sugar alcohol	575754	160
fumarate	Organic acid	390077	245
galactinol	Sugar and sugar alcohol	1000758	204
galactonate	Organic acid	691905	333
galactose	Sugar and sugar alcohol	658034	203
galacturonate	Organic acid	678641	292
gluconic acid lactone	Organic acid	645078	220
glucose	Sugar and sugar alcohol	649021	321
glycerate	Organic acid	376479	292
glycerol	Sugar and sugar alcohol	344559	205
glycerol-1-phosphate	Sugar and sugar alcohol	590507	357
glycine	Amino acid	370174	248
glycocyamine	Amine	509453	198
glycolate	Organic acid	226168	147
guaiacol	Organic acid	326441	166
heptadecanoic acid	Fatty acid	751940	327
hexonate	Organic acid	697866	333
histidine	Amino acid	665003	254
hypoxanthine	Amine	619192	265
indole-3-lactate	Organic acid	766292	202
inosine	Amine	895773	230
isoleucine	Amino acid	359800	158
isothreonate	Organic acid	487589	292
lactamide	Miscellaneous	284617	90
lactate	Organic acid	215838	117
lactobionate	Organic acid	954790	160
lactose	Sugar and sugar alcohol	936645	361
L-allothreonine	Amino acid	411609	291
L-cysteine	Amino acid	498358	220
leucine	Amino acid	346611	158
L-homoserine	Amino acid	442522	218
lignoceric acid	Fatty acid	976918	117
lyxose	Sugar and sugar alcohol	540090	160
malate	Organic acid	460685	233
malonate	Organic acid	305462	147
mannitol	Sugar and sugar alcohol	666013	319
mannose	Sugar and sugar alcohol	652686	319
melibiose	Sugar and sugar alcohol	980099	160
methionine	Amino acid	482687	176
methionine sulfoxide	Amino acid	637374	128
myo-inositol	Sugar and sugar alcohol	730167	305
N-carbamoylaspartate	Organic acid	610308	257
nicotinamide	Miscellaneous	472729	179
N-methylalanine	Amino acid	287027	130
O-phosphorylethanolamine	Amine	603369	188
ornithine	Amino acid	618866	142
oxalate	Organic acid	259809	147
oxamate	Organic acid	338211	147
oxoproline	Amino acid	487360	156
palatinitol	Fatty acid	996872	204
palmitic acid	Fatty acid	714533	117
pelargonic acid	Fatty acid	399177	215
phenylalanine	Amino acid	537066	218
phosphate	Miscellaneous	347743	158
phytol	Fatty acid	762409	143
proline	Amino acid	365853	142
pyruvate	Organic acid	216229	174
ribose	Sugar and sugar alcohol	552243	217
salicylic acid	Miscellaneous	479091	267
serine	Amino acid	394648	204
spermidine	Miscellaneous	776227	174
stearic acid	Fatty acid	788872	117
succinate	Organic acid	370363	247
sucrose	Sugar and sugar alcohol	912843	361
tagatose	Sugar and sugar alcohol	629964	307
taurine	Miscellaneous	556375	326
threitol	Sugar and sugar alcohol	468643	217
threonine	Amino acid	408364	218
threose	Sugar and sugar alcohol	446534	350
thymine	Amine	419573	255
trehalose	Sugar and sugar alcohol	947848	361
tryptophan	Amino acid	782003	202
tyrosine	Amino acid	670938	218
uracil	Amine	385677	241
urea	Amine	328424	171
uric acid	Amine	731588	442
uridine	Amine	856383	245
valine	Amino acid	314154	144
xanthine	Amine	701097	353
xanthurenic acid	Miscellaneous	796017	406
xylose	Sugar and sugar alcohol	543061	217
β-alanine	Amino acid	435785	174
β-gentiobiose	Sugar and sugar alcohol	974735	361

## Sheet: Sheet4
header	retention_index	quantmass	id	spectra	InChI Key	detected count of spectra	replaced count of spectra	detected count of spectra average	replaced count of spectra average	avg replaced/avg detected	180203aaasa47_1	180203aaasa48_1	180203aaasa49_1	180203aaasa50_1	180205aaasa11_1	180205aaasa12_1	180205aaasa13_1	180203aaasa46_1	180205aaasa07_1	180205aaasa08_1	180205aaasa09_1	180205aaasa10_1	180205aaasa32_1	180205aaasa33_1	180205aaasa05_1	180205aaasa06_1	180205aaasa22_1	180205aaasa21_1	180205aaasa44_1	180205aaasa23_1	180205aaasa18_1	180205aaasa17_1	180205aaasa20_1	180205aaasa19_1	180205aaasa14_1	180204aaasa05_1	180205aaasa16_1	180205aaasa15_1	180204aaasa02_1	180204aaasa01_1	180204aaasa04_1	180204aaasa03_1	180205aaasa04_1	180205aaasa03_1	180205aaasa02_1	180205aaasa01_1	180205aaasa31_1	180205aaasa30_1	180205aaasa29_1
1,5-anhydroglucitol*	632072	217	162621	85:22445.0 86:6081.0 87:26681.0 88:11405.0 89:76525.0 90:6105.0 91:2524.0 94:1798.0 97:27445.0 98:3311.0 99:30233.0 100:3783.0 101:219187.0 102:30890.0 103:351798.0 104:36603.0 105:25498.0 106:1924.0 107:590.0 109:2620.0 110:1013.0 111:29872.0 112:3091.0 113:48806.0 114:6939.0 115:66384.0 116:131107.0 117:194105.0 118:24696.0 119:38602.0 120:4516.0 121:2745.0 124:96.0 125:3585.0 126:1070.0 127:21…		24	84	15954.166666666666	96555.76190476191	6.052071783009365	140354	114413	161113	144737	88233	77649	76026	117273	14807	63704	26701	6903	27821	94049	75934	74879	56536	22214	94517	2043	48360	70896	56285	11133	68705	115057	59118	67647	100331	99084	65283	135019	65525	11233	115451	104788	16206	24854	83495
1-monopalmitin	900835	371	3311	85:5457.0 86:336.0 88:135.0 93:576.0 95:2487.0 96:58.0 97:3173.0 98:1238.0 101:7447.0 102:888.0 103:4405.0 104:900.0 107:346.0 109:2595.0 110:164.0 111:296.0 112:96.0 113:695.0 115:167.0 116:2803.0 117:2664.0 121:404.0 123:1494.0 124:120.0 125:577.0 127:84.0 129:8635.0 130:1672.0 131:1923.0 133:4687.0 134:547.0 135:678.0 137:297.0 141:66.0 145:2784.0 147:12472.0 148:879.0 149:1942.0 150:99.0 159:…		107	1	8991.429906542056	0.0	0.0	10830	9624	14870	13298	10321	11351	10412	10315	11955	11592	11485	9242	11355	9430	10408	11094	14209	13323	12657	12709	7593	12657	13118	5659	11652	830	11460	11205	8758	8413	659	10159	11426	9029	12813	12460	9481	10807	12511
1-monostearin	958618	399	3354	85:3732.0 88:683.0 89:1130.0 94:208.0 95:2658.0 96:46.0 97:3181.0 98:619.0 99:1376.0 101:4327.0 102:518.0 103:5466.0 104:436.0 105:423.0 108:113.0 109:1334.0 110:123.0 111:1572.0 112:257.0 113:126.0 115:1094.0 116:3101.0 117:4150.0 119:19.0 122:63.0 123:732.0 124:109.0 125:265.0 126:45.0 129:6969.0 130:982.0 131:2675.0 132:1446.0 133:1890.0 134:356.0 135:359.0 137:278.0 145:1641.0 146:591.0 147:1…		106	2	66626.05660377358	31225.0	0.468660484976556	94155	75820	115232	106690	80154	81739	75147	83052	83189	79230	80864	71879	77364	65155	80445	77679	90297	88786	87295	86121	54052	83578	89991	40643	80781	8824	78918	79512	66824	66900	8457	95025	75276	62244	88681	86062	69109	75492	87075
2-hydroxypyridine	206448	152	70	86:2171.0 97:1444.0 100:1394.0 105:87.0 112:286.0 122:2745.0 123:419.0 124:599.0 127:531.0 131:34.0 136:314.0 137:318.0 138:60.0 144:721.0 145:202.0 152:29239.0 153:3637.0 154:798.0 166:2463.0 167:1822.0 168:73.0 202:86.0 343:52.0 359:20.0 369:4.0 431:40.0 474:8.0 500:26.0		75	33	39484.613333333335	61054.72727272727	1.5462916340929245	32137	26146	40009	36265	40587	79376	50477	25025	23786	78538	71387	55489	59364	48026	37478	48618	53940	50250	80824	53616	46214	82786	50573	24334	63382	22397	49763	62895	19171	17261	43024	49205	40133	23637	79762	48243	75136	59024	75573
2-hydroxyvaleric acid	310405	131	44471	85:591.0 95:787.0 98:595.0 115:2127.0 131:8696.0 132:359.0 147:8278.0 148:1046.0 149:407.0 153:1.0 164:127.0 170:48.0 192:13.0 203:121.0 205:985.0 206:126.0 235:41.0 247:759.0 248:128.0 277:44.0 292:9.0 364:14.0 420:1.0 457:7.0 471:1.0 481:7.0		99	9	117391.21212121213	304519.6666666667	2.5940584577339174	342517	314989	373310	338886	82910	132594	88146	300150	55566	129376	110162	109481	65268	60928	65832	80020	76170	78655	140242	87736	110996	167041	74873	41401	170246	338258	117115	167812	290139	246561	264860	247280	63409	61106	179110	92761	81813	76228	82175
2-ketoadipic acid minor2	331692	89	6316	86:5196.0 89:63804.0 90:2892.0 93:66.0 96:10921.0 97:3085.0 98:2288.0 99:8649.0 100:71268.0 101:4287.0 104:646.0 114:219.0 116:5440.0 119:12401.0 120:3908.0 121:687.0 127:29038.0 128:8666.0 130:2377.0 137:2085.0 141:848.0 144:1077.0 147:4080.0 152:1022.0 154:442.0 159:370.0 161:330.0 167:259.0 170:688.0 183:1349.0 186:2363.0 187:342.0 202:1777.0 205:48.0 213:301.0 217:3561.0 222:137.0 231:297.0 2…		58	50	3180.0	5136.0	1.6150943396226416	4909	8975	5712	6192	2716	3414	3083	3974	2652	3117	2093	3859	2328	2671	2189	2749	2578	2234	4967	3731	3039	4519	2079	1361	4552	5157	4271	4698	4064	4563	4214	4977	2956	2079	6336	3138	3271	3414	2439
2-ketoisocaproic acid	310985	200	162634	85:1711.0 86:1451.0 89:36282.0 90:2070.0 91:1744.0 98:4617.0 99:25974.0 100:5659.0 101:641.0 107:154.0 110:18362.0 111:967.0 114:6554.0 115:17996.0 116:2620.0 117:315.0 119:681.0 126:1664.0 135:891.0 140:1413.0 141:304.0 142:230.0 143:324.0 144:260.0 154:663.0 155:34.0 158:2507.0 159:14.0 160:680.0 166:201.0 169:190.0 171:95.0 173:16.0 174:1322.0 182:537.0 183:270.0 189:14917.0 190:1653.0 200:167…		3	105	155.66666666666666	178.27619047619046	1.1452431936371978	238	162	190	176	344	531	338	172	235	431	403	426	196	135	288	397	91	93	100	79	122	67	97	83	98	145	81	109	168	163	110	119	257	208	699	462	171	271	169
3,6-anhydro-D-galactose*	564055	307	21201	85:13514.0 86:3156.0 87:32853.0 88:25272.0 89:114533.0 90:10907.0 91:2844.0 94:1472.0 97:4450.0 98:28.0 99:18775.0 101:120922.0 102:20604.0 103:1153609.0 104:113005.0 105:55289.0 106:3014.0 107:202.0 111:14174.0 112:1044.0 113:21846.0 114:3238.0 115:28313.0 116:45788.0 117:407030.0 118:42030.0 119:39759.0 120:3506.0 121:2107.0 125:1278.0 126:597.0 127:7845.0 129:472435.0 130:57592.0 131:138280.0 …		9	99	2372.0	17723.989898989897	7.472171120990682	34458	31169	43340	37565	8742	20578	13827	31302	8115	20371	17644	14672	16576	13270	9911	10464	17935	17602	23433	1542	962	26025	16688	8292	23436	2232	16877	22201	28137	26496	30709	35272	9318	8644	24022	13649	15932	16675	19910
3-hydroxypropionic acid	267824	219	3367	92:800.0 101:3410.0 102:1266.0 103:1332.0 107:295.0 116:3014.0 131:1512.0 137:36.0 143:346.0 147:49052.0 148:5546.0 149:3362.0 150:506.0 157:70.0 167:21.0 170:219.0 177:11966.0 178:2133.0 179:782.0 189:76.0 203:38.0 204:158.0 217:15.0 219:6600.0 242:46.0 266:14.0 336:12.0 371:29.0 411:19.0 436:6.0 441:5.0 446:1.0 458:17.0 465:11.0 468:9.0 470:7.0 471:12.0 477:5.0 484:4.0 493:3.0		69	39	6128.217391304348	19475.02564102564	3.177926695071194	35404	33012	43001	41396	4762	7995	5012	32415	3821	7501	7034	6449	5356	4812	4600	4902	6028	5781	8120	7682	8622	14302	5416	3557	11440	35215	8994	13511	25986	32614	25338	31446	3890	3397	12315	5909	5938	6176	6723
3-hydroxypyridine	275262	152	3308	85:880.0 86:2710.0 89:641.0 90:262.0 92:1441.0 93:1102.0 94:358.0 95:708.0 97:365.0 98:897.0 99:132.0 100:3818.0 103:1044.0 105:300.0 107:1402.0 108:182.0 109:116.0 111:573.0 112:101.0 116:58.0 117:190.0 122:1017.0 123:51.0 124:82.0 134:370.0 135:1311.0 136:984.0 137:347.0 138:166.0 149:453.0 150:2511.0 151:599.0 152:17494.0 153:2347.0 154:661.0 167:4467.0 168:974.0 169:143.0 174:1656.0 175:293.0…		104	4	10501.73076923077	12607.25	1.2004925927960592	28360	26264	34225	36624	7740	10173	7563	26084	4413	10298	10470	7253	8783	7592	6166	6389	13894	13090	10345	13480	10389	19604	12599	6213	16750	24809	13308	15872	23776	22284	26081	28911	5592	3504	10678	8375	8742	8922	10191
5-aminovaleric acid	536154	174	3266	86:12205.0 87:4122.0 88:983.0 98:666.0 99:576.0 100:8721.0 101:2248.0 102:766.0 112:1086.0 113:484.0 114:817.0 115:1013.0 116:2474.0 117:10557.0 118:958.0 119:584.0 122:70.0 127:8.0 128:1028.0 129:4637.0 130:3705.0 131:2929.0 132:1348.0 133:2352.0 134:498.0 135:289.0 143:395.0 144:397.0 147:12426.0 148:1379.0 152:83.0 154:554.0 156:1036.0 157:426.0 158:599.0 160:330.0 163:205.0 166:30.0 168:24.0 …		1	107	4596.0	2714.1495327102803	0.5905460253938817	2915	2259	3022	2621	1973	3531	2612	2358	1748	4158	3189	2916	3347	2887	1870	1928	2003	1939	5207	1771	1509	2969	1812	827	2623	2450	1947	2020	2473	1965	2501	2750	1917	1920	4261	2331	3452	3533	4099
5'-deoxy-5'-methylthioadenosine	967815	236	3265	85:2303.0 86:204.0 87:1295.0 89:354.0 90:139.0 91:456.0 92:14.0 96:57.0 98:171.0 99:1715.0 100:300.0 101:1266.0 103:2147.0 105:921.0 106:48.0 107:74.0 108:123.0 109:275.0 111:1456.0 112:256.0 113:387.0 115:688.0 116:675.0 117:660.0 119:360.0 120:140.0 122:72.0 123:163.0 126:23.0 127:739.0 128:37.0 129:3296.0 130:467.0 131:929.0 133:1059.0 134:90.0 136:146.0 137:208.0 138:396.0 140:24.0 141:348.0 …		6	102	2292.6666666666665	1949.5098039215686	0.8503241366334263	6021	5528	8324	7309	1461	1966	1373	5361	1070	2052	1877	1687	1236	1004	1283	1035	2202	1646	1755	1622	1422	2284	1767	1372	2189	4824	1470	1962	4748	4838	4399	5124	958	859	2087	1213	1350	1182	1405
adenosine	915876	236	385	85:35345.0 86:12558.0 87:15440.0 88:7565.0 89:31085.0 90:3546.0 91:31120.0 92:5976.0 94:3204.0 95:7201.0 96:5223.0 97:15307.0 98:10046.0 99:50619.0 100:12279.0 101:60370.0 102:10046.0 103:292394.0 104:21428.0 105:24675.0 106:1492.0 108:5332.0 109:19590.0 110:7380.0 111:51753.0 112:6873.0 113:30073.0 114:6627.0 115:60951.0 116:37558.0 117:46970.0 118:8150.0 119:16881.0 120:3649.0 121:3627.0 122:47…		105	3	2163.0857142857144	533.3333333333334	0.24656134974727462	5535	4749	6179	5686	1599	2099	1540	4390	1132	2257	2022	1548	1604	1374	1399	1355	2584	2437	2428	2274	2121	3662	2437	1469	3124	4309	2432	2964	4139	3951	4663	5034	1159	1039	2677	760	1722	1753	1921
adipic acid	472820	111	427	86:9188.0 87:13506.0 88:920.0 89:13970.0 92:693.0 95:1559.0 97:317.0 99:15620.0 103:27663.0 109:1032.0 111:213190.0 112:9425.0 113:4062.0 116:10168.0 117:42329.0 118:4724.0 119:4783.0 120:402.0 123:77.0 125:493.0 129:47107.0 130:12509.0 131:13045.0 132:3438.0 133:11126.0 134:2140.0 135:357.0 141:97352.0 142:15465.0 143:9838.0 144:1924.0 145:1136.0 146:995.0 147:85802.0 148:13744.0 149:23146.0 150…		7	101	9676.285714285714	14730.633663366336	1.5223438102513414	24768	21487	26742	25784	10900	15712	11832	21597	7062	15417	14836	11736	14194	11850	8935	9872	16476	15826	17444	14987	13102	21026	15162	8128	20978	20246	16199	15320	19545	19229	22156	22454	7271	6803	20747	12750	12849	14718	16392
alanine	244244	116	98	97:581.0 116:26812.0 117:2038.0 118:50.0 119:80.0 129:401.0 141:666.0 190:1060.0 247:23.0 319:16.0 386:18.0 397:14.0 409:39.0 420:29.0 429:40.0 443:10.0		107	1	45617.98130841122	34852.0	0.7639969810232233	47200	50047	59222	43835	36023	56560	45632	48907	24103	55995	57811	55302	77443	56671	33965	24628	24867	25435	51790	23185	22038	34547	25875	13680	30836	50070	24982	28292	45147	41193	47148	54801	29403	23292	49895	39742	75768	74027	83946
alanine TMS3	400361	188	539	86:1136.0 94:176.0 97:585.0 98:1144.0 99:920.0 100:37536.0 104:72.0 105:162.0 113:1163.0 114:11074.0 115:1002.0 121:897.0 124:634.0 128:1058.0 129:3875.0 131:1045.0 133:4401.0 134:1318.0 138:237.0 141:162.0 143:1243.0 147:34386.0 148:2269.0 149:1328.0 151:1335.0 152:447.0 153:1135.0 156:1408.0 158:4625.0 160:1413.0 167:672.0 168:543.0 171:105.0 172:482.0 173:86.0 184:689.0 185:366.0 186:1236.0 18…		59	49	9261.966101694916	5126.734693877551	0.553525529848287	779	756	970	929	3489	18135	8894	753	1846	15634	16206	9335	10886	4976	3857	7582	4295	3401	43924	3322	2891	7814	3190	1138	4546	718	3004	4644	654	611	716	1108	3568	1272	27797	8434	7592	10028	11873
arabitol	572100	217	3388	87:682.0 89:752.0 90:201.0 97:299.0 98:762.0 100:2927.0 103:8437.0 104:920.0 116:57.0 117:6414.0 118:1076.0 128:489.0 129:2999.0 130:67.0 131:1356.0 133:2856.0 135:260.0 139:104.0 141:243.0 147:11997.0 148:1445.0 149:873.0 151:43.0 152:342.0 153:218.0 164:61.0 165:615.0 166:221.0 171:454.0 172:353.0 175:153.0 177:170.0 178:330.0 179:264.0 180:632.0 181:135.0 186:180.0 189:1392.0 190:6.0 191:952.0…		66	42	756286.2424242424	1012911.380952381	1.3393227644939538	1162479	230890	1661729	1615776	689156	1006529	875842	1510848	407022	979216	882955	940418	993273	807997	431200	483533	880699	1030448	1026585	905932	746540	960585	995776	419535	981901	1522788	814790	1044626	1256432	1448183	1348978	1571970	476321	410217	1270639	800077	741309	831591	961201
arachidiic acid	856745	369	192	85:295.0 90:297.0 92:94.0 94:299.0 95:559.0 98:724.0 103:460.0 116:764.0 117:10045.0 118:54.0 119:237.0 124:135.0 125:273.0 129:5867.0 130:1095.0 131:1741.0 132:4292.0 140:138.0 145:3311.0 154:127.0 171:169.0 175:200.0 176:268.0 179:539.0 182:75.0 185:177.0 201:674.0 206:328.0 207:176.0 209:254.0 212:22.0 229:99.0 240:2.0 246:14.0 268:4.0 280:27.0 283:822.0 291:15.0 292:101.0 293:57.0 296:67.0 29…		4	104	85.0	185.96153846153845	2.187782805429864	170	153	183	225	166	261	165	161	114	225	195	129	213	258	139	156	228	222	241	187	221	320	274	136	212	135	111	216	178	186	127	178	143	148	188	170	266	230	218
asparagine dehydrated*	475169	243	416	85:7652.0 86:21501.0 95:1274.0 96:492.0 98:17090.0 99:10695.0 100:433273.0 101:41603.0 102:20898.0 104:2657.0 105:1286.0 107:508.0 108:48.0 109:215.0 112:12933.0 113:5740.0 114:10650.0 115:317561.0 116:84370.0 117:19836.0 118:5188.0 123:177.0 124:391.0 125:1908.0 126:941.0 127:5604.0 128:202390.0 129:25460.0 130:13993.0 131:32843.0 132:8865.0 134:298.0 140:1643.0 142:19040.0 143:3848.0 144:4118.0…		10	98	1124.8	2222.173469387755	1.9756165268383314	2007	2507	2124	1850	2008	2534	2563	2324	784	3473	3033	2300	2272	1775	1772	1714	418	410	1180	327	310	336	336	618	6372	2531	478	397	2894	2774	1341	1460	1394	1590	1602	2380	1779	2354	2203
aspartic acid	480345	232	3207	85:8087.0 86:10257.0 87:6342.0 88:4478.0 89:4133.0 90:725.0 91:1779.0 92:1260.0 94:109.0 95:292.0 96:738.0 97:1120.0 98:8477.0 99:7937.0 100:238249.0 101:28801.0 102:14594.0 103:19486.0 104:2412.0 105:3309.0 106:131.0 107:39.0 110:113.0 111:70.0 112:413.0 113:1718.0 114:4492.0 115:13687.0 116:13480.0 117:61078.0 118:8419.0 119:11388.0 120:1348.0 121:350.0 123:64.0 124:497.0 126:1413.0 127:216.0 1…		5	103	3978.4	2549.5922330097087	0.6408586952065425	5399	4828	4920	5088	1733	3464	2364	4502	1607	3373	2822	2697	2738	2125	1611	1587	2547	2279	2474	1983	1778	2850	2279	2346	2619	4395	2527	2442	4747	4403	4752	4630	1436	1281	2711	1984	2468	2891	2941
benzoic acid	340084	179	57	90:393.0 93:24.0 99:62.0 105:80094.0 106:4314.0 111:466.0 116:592.0 121:581.0 122:1195.0 132:178.0 134:656.0 135:54660.0 136:7291.0 137:1496.0 138:138.0 144:53.0 150:26.0 156:124.0 178:107.0 179:54065.0 180:7621.0 181:2928.0 193:27.0 194:3970.0 195:402.0 199:102.0 239:8.0 274:14.0 275:34.0 278:13.0 280:4.0 286:24.0 308:39.0 322:24.0 323:46.0 338:42.0 342:53.0 343:5.0 348:39.0 349:23.0 361:5.0 380…		3	105	37024.666666666664	45725.63809523809	1.235004720147958	64465	66843	94743	83747	38679	48422	35220	68598	25936	45984	41972	40919	24538	22283	30298	40913	34571	31242	53173	39221	47624	62134	28866	17811	64049	64071	46034	67723	57019	54743	58227	69386	28901	28730	61581	38505	27342	23755	30164
beta-alanine major TMS3	435785	174	21141	85:417319.0 86:7983666.0 87:956018.0 88:464174.0 89:85582.0 90:15546.0 94:3942.0 95:120908.0 96:28433.0 97:37976.0 98:103838.0 99:1410524.0 100:7379960.0 101:1329983.0 102:812477.0 103:526962.0 104:107710.0 105:172183.0 106:22558.0 107:9728.0 108:3079.0 109:18978.0 110:14751.0 111:22574.0 112:56626.0 113:474106.0 114:507975.0 115:541772.0 116:784136.0 117:1387063.0 118:258153.0 119:483987.0 120:6…		89	19	6858.247191011236	8695.052631578947	1.2678243273259557	9658	6432	10360	7234	5161	10187	6757	7511	3772	9497	8383	7547	8553	6833	4911	5383	6670	5848	12261	6049	6700	8557	6662	2888	9736	4306	6138	8656	4251	3241	8607	9958	4825	4328	10970	6967	8239	8599	10271
beta-gentiobiose minor	974735	361	9124	90:1181.0 95:3083.0 96:3115.0 97:3468.0 100:3835.0 101:1717.0 102:1572.0 103:4623.0 104:480.0 105:1197.0 109:1256.0 111:1421.0 114:120.0 116:10743.0 121:1741.0 122:2125.0 123:1224.0 125:741.0 126:563.0 128:6965.0 129:7685.0 130:145.0 131:13976.0 133:1026.0 137:268.0 143:778.0 146:330.0 147:6120.0 148:2467.0 149:3447.0 154:744.0 155:1506.0 160:3491.0 161:1130.0 167:854.0 168:971.0 169:2617.0 171:7…		1	107	159.0	508.4579439252336	3.1978487039322867	957	931	1215	1282	344	622	419	793	238	770	542	510	523	355	380	374	509	477	699	437	424	677	490	313	674	811	488	553	631	618	948	1039	358	243	594	479	460	538	529
butane-2,3-diol nist	203405	117	21917	86:3665.0 87:757.0 100:1429.0 102:428.0 115:1670.0 117:38860.0 118:3734.0 119:466.0 131:579.0 133:1490.0 147:11845.0 148:1234.0 149:907.0 219:168.0 249:4.0 385:23.0 403:8.0 410:5.0 414:16.0 415:32.0 417:27.0 418:33.0 423:12.0 427:15.0 430:16.0 441:14.0 442:3.0 444:19.0 456:15.0 484:27.0 489:27.0 494:23.0		82	26	17633.40243902439	27669.80769230769	1.5691700900032648	33107	30408	38060	34535	11313	29858	11880	30757	4377	27034	23974	16196	7133	7428	7655	19429	8306	13030	36664	14722	29084	39114	11172	4523	39627	32219	21415	40950	28059	26764	29701	31827	8749	7881	40411	10504	14388	7937	11599
C08 IST	262320	87	14391	82:816.0 83:2626.0 84:2773.0 85:683.0 86:214.0 87:34868.0 88:3753.0 89:449.0 90:161.0 91:171.0 92:146.0 93:197.0 94:139.0 95:251.0 96:181.0 97:1186.0 98:1204.0 99:241.0 100:174.0 101:4901.0 102:501.0 103:53.0 105:26.0 106:23.0 107:114.0 108:99.0 109:283.0 110:52.0 111:102.0 112:76.0 113:66.0 114:58.0 115:4854.0 116:422.0 117:16.0 118:28.0 119:33.0 120:46.0 121:27.0 122:32.0 123:32.0 124:60.0 125:…		108	0	194172.46296296295	0.0	0.0	222844	185210	231452	220966	213195	212403	212600	208225	191960	181002	191070	227005	209799	179524	205333	213003	190765	202844	158423	275418	150825	173787	184021	89679	167826	186935	182510	181059	214600	176424	213649	222240	203945	176209	182112	240552	202379	195671	192431
C09 IST	323120	87	14356	82:1461.0 83:7626.0 84:7545.0 85:1926.0 86:1261.0 87:106113.0 88:10710.0 89:1806.0 90:697.0 91:535.0 92:383.0 93:700.0 94:717.0 95:779.0 96:1040.0 97:3995.0 98:2776.0 99:661.0 100:819.0 101:11017.0 102:1237.0 103:406.0 104:179.0 105:235.0 106:88.0 107:147.0 108:76.0 109:134.0 110:142.0 111:750.0 112:991.0 113:256.0 114:135.0 115:3158.0 116:478.0 117:553.0 118:76.0 119:67.0 120:35.0 121:138.0 122:…		108	0	266802.74074074073	0.0	0.0	297620	246624	348947	324240	287686	299293	284178	288683	243858	252493	263470	300999	274999	237199	269379	320797	250064	265516	266430	375425	205483	256283	240952	103089	244149	249980	241207	261202	273911	228331	297489	317164	283179	233690	309561	332538	274117	265784	255567
C10 IST	381020	87	14348	82:2900.0 83:13221.0 84:11208.0 85:5544.0 86:1495.0 87:180565.0 88:18205.0 89:2762.0 90:1063.0 91:966.0 92:587.0 93:1236.0 94:797.0 95:3016.0 96:1006.0 97:7113.0 98:6065.0 99:11.0 100:928.0 101:19422.0 102:1942.0 103:785.0 104:297.0 105:371.0 106:124.0 107:437.0 108:202.0 109:283.0 110:776.0 111:1516.0 112:1420.0 113:435.0 114:211.0 115:4005.0 116:984.0 117:258.0 118:110.0 119:95.0 120:66.0 121:1…		107	1	209334.44859813084	570357.0	2.724620834361291	343003	285534	395077	364437	189447	198059	197487	326890	187591	167457	170555	203045	181447	170796	265777	208908	167750	197753	184085	231619	143930	145315	149559	154633	146013	288039	156933	149181	310632	252450	338228	356093	200015	178107	183120	95111	190435	182740	173604
C12 IST	487220	87	15538	87:89125.0 143:9407.0 88:8052.0 83:7697.0 101:7376.0 129:5886.0 171:5376.0 84:4764.0 97:4682.0 115:4499.0 98:3273.0 183:2617.0 85:2330.0 157:1877.0 95:1741.0 185:1713.0 111:1269.0 82:1258.0 214:1176.0 144:979.0 102:970.0 89:944.0 116:886.0 96:874.0 109:745.0 93:703.0 172:693.0 130:681.0 99:640.0 112:536.0 100:512.0 86:415.0 184:391.0 91:388.0 125:367.0 110:356.0 94:315.0 107:313.0 90:276.0 186:27…		38	70	261176.57894736843	390201.32857142854	1.494013476032477	269783	94844	541965	526669	375496	430832	417663	469321	232832	67091	127749	415843	411841	346624	51229	429888	376480	390617	322777	491929	297999	354344	344119	148841	335167	403377	360058	298697	370784	325185	444462	568812	122972	163642	383182	446017	398941	387558	391522
C14 IST	582620	87	14330	82:6846.0 83:45734.0 84:24541.0 85:13337.0 86:2591.0 87:571091.0 88:50094.0 89:10256.0 90:1954.0 91:2301.0 92:965.0 93:4658.0 94:1828.0 95:9776.0 96:4566.0 97:29791.0 98:17396.0 99:3982.0 100:2427.0 101:47790.0 102:5412.0 103:40347.0 104:4285.0 105:2466.0 106:413.0 107:2369.0 108:640.0 109:3742.0 110:1575.0 111:9047.0 112:3062.0 113:2475.0 114:1382.0 115:12398.0 116:4894.0 117:24303.0 118:2568.0 …		106	2	253291.1320754717	336843.0	1.3298649551601074	342137	329296	387797	360352	237451	290588	279248	318410	229993	248617	266296	271202	273928	226136	239951	285005	246709	258561	248349	354898	186752	246564	239147	105821	234468	277089	234791	223535	290386	253149	344885	362634	248554	205828	269167	306251	259915	237264	261173
C16 IST	668720	87	14328	82:7874.0 83:52241.0 84:24201.0 85:15726.0 86:2428.0 87:598692.0 88:50073.0 89:5783.0 90:1690.0 91:2384.0 92:1041.0 93:5596.0 94:2004.0 95:12075.0 96:5526.0 97:35942.0 98:18845.0 99:4181.0 100:2473.0 101:45027.0 102:5856.0 103:1639.0 104:500.0 105:737.0 106:300.0 107:3048.0 108:712.0 109:4582.0 110:1980.0 111:10364.0 112:3206.0 113:2024.0 114:840.0 115:17535.0 116:5756.0 117:605.0 118:178.0 119:3…		65	43	292815.26153846155	354111.0232558139	1.209332537502664	544178	378894	508167	411338	289360	407299	328888	362133	264489	346766	308814	318723	326363	271397	286231	334003	330915	301838	332551	393949	241729	282579	280247	138818	308758	364973	317708	311093	393318	331978	450007	399482	288346	241805	321085	358453	315922	355961	365562
C18 IST	747420	87	14344	82:1871.0 83:20933.0 84:9746.0 85:6550.0 86:978.0 87:204914.0 88:17820.0 89:2588.0 90:624.0 91:328.0 92:267.0 93:1563.0 94:298.0 95:3334.0 96:1383.0 97:15003.0 98:6800.0 99:1751.0 100:895.0 101:17632.0 102:1953.0 103:2705.0 104:356.0 105:381.0 106:55.0 107:1016.0 108:138.0 109:1363.0 110:506.0 111:4334.0 112:1204.0 113:879.0 114:963.0 115:4477.0 116:1971.0 117:1287.0 118:152.0 119:139.0 120:2.0 1…		107	1	207411.39252336448	279598.0	1.3480358846175908	344625	303216	443509	383390	191521	228847	211936	308531	178664	196362	210983	205273	217935	181217	196990	227452	193654	204811	190411	276522	132761	193745	183010	83745	179629	239228	181020	170784	309894	260549	308165	341033	195813	166620	219335	241377	210916	206050	210270
C20 IST	819620	87	14338	82:5074.0 83:32673.0 84:13151.0 85:11426.0 86:1478.0 87:319100.0 88:24805.0 89:2994.0 90:793.0 91:2054.0 92:696.0 93:3531.0 94:1307.0 95:8269.0 96:3740.0 97:23136.0 98:10533.0 99:2945.0 100:1329.0 101:24132.0 102:3016.0 103:840.0 104:332.0 105:729.0 106:281.0 107:2176.0 108:615.0 109:3504.0 110:1486.0 111:7673.0 112:2075.0 113:1494.0 114:602.0 115:7860.0 116:3323.0 117:697.0 118:158.0 119:419.0 1…		107	1	73050.55140186916	90109.0	1.2335156719665001	96739	74913	105431	97720	73965	84884	81825	84412	68183	73389	78651	78871	79378	68550	75319	84798	70734	75071	71163	101337	50361	66587	67320	33088	66145	73429	65760	61958	81618	69120	93223	95560	73863	62611	80921	88529	77832	74489	74692
C22 IST	886620	87	14350	82:3004.0 83:21231.0 84:7857.0 85:8524.0 86:1136.0 87:166117.0 88:15670.0 89:1631.0 90:255.0 91:185.0 92:253.0 93:1704.0 94:690.0 95:5682.0 96:2240.0 97:17196.0 98:6247.0 99:1862.0 100:603.0 101:15683.0 102:1823.0 103:582.0 104:28.0 105:240.0 107:1288.0 108:115.0 109:2286.0 110:858.0 111:5184.0 112:1387.0 113:1036.0 114:338.0 115:4373.0 116:2108.0 117:334.0 118:87.0 120:97.0 121:1400.0 122:444.0 …		108	0	59421.00925925926	0.0	0.0	79689	61720	84934	78888	60991	67768	64320	68031	55092	59471	62852	62895	63675	55059	60437	68120	55963	58818	58051	79707	42274	55297	54080	28370	53247	59765	53519	49475	66622	57662	77131	79094	60489	51495	65366	72171	62609	59411	60237
C24 IST	948820	87	14373	82:1153.0 83:8590.0 84:3071.0 85:3471.0 86:396.0 87:59844.0 88:5161.0 89:641.0 90:144.0 94:31.0 95:1422.0 96:830.0 97:5744.0 98:2544.0 99:783.0 100:334.0 101:4696.0 102:589.0 107:174.0 109:800.0 110:323.0 111:2176.0 112:466.0 113:369.0 114:184.0 115:1576.0 116:697.0 121:268.0 123:395.0 124:149.0 125:962.0 126:180.0 127:185.0 128:94.0 129:1766.0 130:908.0 133:104.0 135:239.0 136:22.0 137:212.0 138…		105	3	47523.81904761905	80164.0	1.6868172972310025	86766	58195	100337	78104	47828	51417	50142	63785	43105	44804	47172	48937	48414	42158	48263	52966	43054	44311	44304	62286	32353	41706	41144	22244	39732	54879	41092	37937	55127	55255	67495	69717	46935	39976	50079	55996	46487	46455	44752
C26 IST	1006900	87	14367	82:1915.0 83:11877.0 84:3974.0 85:5299.0 86:566.0 87:71923.0 88:6118.0 89:777.0 90:208.0 91:390.0 92:183.0 93:1025.0 94:393.0 95:2968.0 96:1369.0 97:7988.0 98:3576.0 99:1173.0 100:384.0 101:6523.0 102:814.0 103:275.0 104:67.0 105:188.0 106:107.0 107:760.0 108:225.0 109:1382.0 110:544.0 111:2977.0 112:693.0 113:570.0 114:190.0 115:2039.0 116:1089.0 117:276.0 118:52.0 119:141.0 120:67.0 121:864.0 1…		107	1	36895.73831775701	35982.0	0.9752345837373514	50940	36636	46918	46132	38942	40946	40508	39736	34883	36357	38417	40497	39144	34232	39381	43271	34444	35941	36242	49003	27276	33503	32814	18836	32329	34992	33406	30753	39545	33846	44674	45079	38701	32938	41278	45017	38130	37256	37007
C28 IST	1061700	87	14378	82:1635.0 83:9279.0 84:3127.0 85:4574.0 86:445.0 87:52826.0 88:4394.0 89:458.0 90:166.0 91:371.0 92:221.0 93:884.0 94:402.0 95:2688.0 96:1202.0 97:6393.0 98:2813.0 99:993.0 100:308.0 101:4737.0 102:644.0 103:185.0 104:196.0 105:244.0 106:135.0 107:756.0 108:249.0 109:1266.0 110:479.0 111:2453.0 112:669.0 113:509.0 114:166.0 115:1549.0 116:878.0 117:263.0 118:91.0 119:193.0 120:130.0 121:737.0 122…		105	3	25123.038095238095	19666.333333333332	0.782800760751183	35832	24547	31006	30179	25913	27588	27477	27133	23491	24779	26591	27456	26785	23400	26466	27588	24336	24856	25256	32673	18977	23154	22391	13477	22005	23019	22714	24159	27164	23073	31471	30253	26642	21807	27133	30134	26428	25763	25155
C30 IST	1113100	87	14441	82:386.0 83:175.0 84:640.0 85:1316.0 86:22.0 87:14820.0 88:833.0 89:76.0 94:54.0 95:201.0 96:151.0 97:1721.0 98:742.0 99:328.0 100:80.0 101:1398.0 102:69.0 104:59.0 107:129.0 109:95.0 111:559.0 112:151.0 113:46.0 115:604.0 116:167.0 118:19.0 122:20.0 123:188.0 124:65.0 125:151.0 126:29.0 127:20.0 128:44.0 130:273.0 135:181.0 136:74.0 137:119.0 138:92.0 141:189.0 143:2506.0 147:213.0 149:133.0 150…		107	1	15716.523364485982	1601.0	0.10186731269192253	22802	15907	18576	18633	15318	17620	18331	16550	14365	16409	16941	18473	17709	15047	16631	16532	16062	16144	16301	20039	11835	14991	14893	8748	14771	13573	14930	13707	16976	13948	19462	18506	16026	12471	17611	18624	17625	16811	16819
caffeic acid	748866	396	151245	85:3621.0 88:13537.0 89:16167.0 90:2416.0 91:3311.0 95:2910.0 102:6560.0 104:1685.0 115:8971.0 117:4119.0 120:971.0 127:721.0 131:5295.0 133:11032.0 134:3264.0 135:16571.0 136:185.0 137:6177.0 139:1036.0 140:504.0 147:9287.0 148:3260.0 150:1576.0 160:8987.0 161:11103.0 162:2554.0 163:14896.0 164:2987.0 165:1696.0 167:525.0 175:13450.0 176:3191.0 177:3920.0 179:5424.0 180:414.0 184:124.0 188:1158.…		2	106	59.0	160.12264150943398	2.713943076431084	153	188	197	242	179	170	122	186	66	163	206	151	155	115	176	142	255	189	151	200	166	229	229	46	167	143	205	266	148	168	210	241	132	126	169	179	149	108	143
capric acid	450824	229	140	95:946.0 107:4.0 108:158.0 110:647.0 117:9067.0 118:824.0 129:3241.0 131:1371.0 132:2349.0 140:105.0 141:317.0 144:111.0 145:775.0 159:48.0 173:1.0 180:213.0 186:116.0 187:39.0 188:234.0 222:20.0 229:3820.0 230:517.0 231:354.0 260:57.0 290:27.0 316:6.0 318:19.0 323:33.0 328:19.0 338:36.0 360:2.0 377:28.0 396:12.0 404:19.0 409:14.0 410:3.0 413:13.0 424:28.0 436:17.0 444:2.0 450:17.0 454:46.0 457:1…		4	104	766.5	698.5	0.9112850619699935	1082	450	1899	1801	138	329	294	1020	198	377	254	210	373	654	287	293	955	960	544	405	809	661	960	244	779	1094	866	680	1073	928	1205	1730	167	216	412	195	418	318	490
carnitine	319945	117	689	89:14733.0 101:13291.0 102:219.0 117:50741.0 118:4453.0 142:790.0 146:1294.0 197:194.0 217:367.0 408:3.0 427:13.0		5	103	9868.6	25681.320388349515	2.6023266104968803	20987	16852	40342	36105	19046	24887	22560	18112	16025	23851	25522	24667	20915	17857	19822	18782	38273	34669	30489	33115	39840	51020	35629	21028	48139	15147	36414	50185	18173	17306	20373	18948	18243	17916	30660	18466	20434	21419	19481
citramalic acid	456193	247	5469	89:415.0 101:1056.0 102:321.0 105:602.0 108:4.0 114:118.0 115:11297.0 116:502.0 117:1171.0 119:471.0 131:3318.0 133:2808.0 134:736.0 137:24.0 143:556.0 145:1955.0 147:35142.0 149:4889.0 151:548.0 157:497.0 164:706.0 165:47.0 179:168.0 185:1583.0 189:1930.0 191:815.0 194:254.0 203:1299.0 216:206.0 217:1253.0 218:7.0 221:839.0 223:60.0 231:2662.0 233:2372.0 234:1435.0 242:8.0 247:13615.0 248:3303.0…		12	96	6605.083333333333	15111.770833333334	2.2879001021940173	23440	21183	29998	27352	9103	18523	11793	20547	7124	17572	16163	12392	15088	12450	8114	8697	11031	10534	19823	9294	8418	15180	9838	4635	14070	20661	10724	13695	18164	17926	19610	23379	8823	6998	21888	12500	14850	15121	18067
citric acid	616001	273	3218	87:1655.0 88:696.0 89:978.0 93:1634.0 95:1857.0 96:753.0 97:2307.0 98:927.0 99:6521.0 101:2747.0 102:240.0 103:4693.0 104:266.0 105:1012.0 111:3589.0 114:298.0 115:7876.0 116:3744.0 117:6951.0 118:1080.0 119:1366.0 120:11.0 121:401.0 122:151.0 123:192.0 127:202.0 129:13146.0 130:579.0 131:11368.0 132:988.0 133:22027.0 134:2604.0 135:2341.0 139:1746.0 140:307.0 141:3190.0 143:6916.0 144:1335.0 145…		93	15	1020572.8924731183	1599183.5333333334	1.5669469031830627	584930	1444012	873842	572384	1002605	1632181	1556302	1575886	1432379	1591934	1619062	1555731	1602179	1550601	1070683	954793	1235886	1116289	1098373	1082164	1115683	857333	1261072	612476	1353969	295822	1180784	1345732	719989	714681	653794	1623512	1283529	1455627	1528535	590486	1580347	823106	428720
dihydroxyacetone	332296	89	46853	85:1910.0 86:1894.0 88:3316.0 89:28816.0 90:2301.0 94:185.0 98:976.0 100:8347.0 102:2906.0 103:20275.0 106:184.0 114:8773.0 115:1721.0 117:52.0 119:203.0 123:196.0 128:612.0 133:10894.0 139:166.0 142:2098.0 147:29827.0 148:1062.0 162:365.0 163:12597.0 164:1785.0 165:1007.0 166:35.0 168:126.0 172:1204.0 173:4763.0 177:462.0 189:582.0 190:160.0 202:907.0 218:146.0 224:33.0 232:541.0 248:876.0 250:1…		2	106	4437.0	5279.933962264151	1.1899783552544851	5883	8975	7238	6192	3759	4426	3083	5187	2652	3639	2893	3859	3073	2671	3206	3467	3631	3317	4967	3731	4038	5483	2677	2332	6263	5157	4271	5596	4889	4563	4875	5804	2956	2662	7839	3925	3271	3414	3639
DL-3-Aminoisobutyric acid TMS3	452528	174	652042	85:162340.0 86:4246248.0 87:523310.0 88:199836.0 89:40365.0 90:6066.0 91:4698.0 92:532.0 94:2267.0 95:25264.0 96:10511.0 97:16532.0 98:42079.0 99:166826.0 100:2460049.0 101:396245.0 102:305259.0 103:175877.0 104:39480.0 105:57053.0 106:6110.0 107:3728.0 108:700.0 109:3028.0 110:5146.0 111:13539.0 112:70861.0 113:240555.0 114:316567.0 115:227514.0 116:227134.0 117:480222.0 118:87519.0 119:185732.0…		102	6	864291.568627451	60752.166666666664	0.07029128695903501	66635	34204	105221	83890	918210	1687448	1183741	58209	615474	1584628	1355847	1313497	1528081	1199544	860948	871831	138773	135480	1932166	120237	110947	185517	129368	65997	161899	24850	130460	152539	19392	18368	100575	149538	864050	504056	1872492	1217324	1453446	1522312	1727349
dodecanoic acid methyl ester	487278	87	1752718	85:77471.0 86:4524.0 87:2930731.0 88:266038.0 89:18969.0 90:2796.0 91:10496.0 92:148.0 93:25964.0 94:6296.0 95:72550.0 96:23385.0 97:189375.0 98:111447.0 99:25369.0 100:13995.0 101:309105.0 102:38331.0 106:442.0 107:13010.0 108:2673.0 109:39882.0 110:12903.0 111:53344.0 112:22833.0 113:11388.0 115:195282.0 116:36997.0 117:7747.0 118:781.0 120:542.0 121:9864.0 122:1235.0 123:10544.0 124:1836.0 125…		5	103	322105.2	385084.8932038835	1.1955252296575265	566773	407682	541965	526669	375496	430832	417663	469321	360615	374668	396368	415843	411841	346624	380790	429888	376480	390617	372976	491929	297999	303657	344119	173644	287750	403377	360058	349401	468941	382121	558953	568812	389944	331626	331686	446017	398941	387558	391522
ethanolamine	345622	174	46064	86:43968.0 93:1045.0 95:670.0 100:33666.0 114:4207.0 122:1847.0 123:7387.0 127:662.0 144:890.0 174:89493.0 251:361.0 255:1030.0 257:283.0 262:1933.0 274:23.0 275:162.0 278:330.0 282:1142.0 298:8183.0 321:11.0 325:40.0 360:191.0 376:77.0 392:59.0 433:48.0 448:44.0 450:43.0 456:31.0		91	17	588155.8021978022	119211.82352941176	0.2026874904301628	120465	109544	133654	115349	440865	717230	524012	102640	443472	648333	546982	630340	765348	610708	415711	397085	116471	113653	1185423	80832	110737	128385	107431	82644	105339	83090	88197	138192	81527	86951	103728	105675	426559	445597	805143	468332	861400	721258	1031823
fructose 1	640535	307	475	88:890.0 89:27264.0 91:111.0 100:6016.0 101:8822.0 103:161222.0 104:11801.0 105:17382.0 106:990.0 113:2451.0 114:14888.0 115:2382.0 117:21574.0 119:2597.0 129:37073.0 131:18064.0 133:30726.0 134:4028.0 138:339.0 143:3240.0 145:2843.0 147:137040.0 148:23544.0 149:5603.0 150:1167.0 159:1827.0 160:7866.0 164:910.0 173:6814.0 174:15446.0 175:3153.0 180:566.0 186:346.0 188:581.0 189:10434.0 190:4256.0…		9	99	15153.222222222223	12631.79797979798	0.8336047471984823	40803	34548	44624	41384	5368	8938	5202	34417	3876	6482	3496	5106	8578	6650	4520	3641	24054	24242	8199	20562	21242	28275	23150	10512	26995	34933	24135	26688	30760	30577	39820	45589	4067	3448	11724	6628	7341	8183	9489
fucose 1	575754	160	133667	86:4171.0 98:2194.0 99:8114.0 105:45645.0 106:3231.0 109:689.0 114:24554.0 115:12962.0 117:466342.0 118:59156.0 119:28002.0 129:23118.0 145:2091.0 160:65898.0 161:28591.0 162:4701.0 165:1529.0 170:3796.0 171:828.0 199:2421.0 231:2726.0 233:4673.0 234:2329.0 238:240.0 254:1375.0 255:232.0 256:1327.0 270:448.0 271:455.0 274:1214.0 277:15442.0 278:6566.0 279:1526.0 280:955.0 291:4092.0 304:1177.0 31…		3	105	83928.0	74550.6380952381	0.8882689697745461	139524	113396	149676	134052	53242	79637	46601	111000	38444	63221	29234	48016	69070	50152	45902	48676	77392	73475	97230	66941	69422	113042	71424	36024	104951	115839	78048	105282	100377	94367	129489	137562	44865	40113	116952	65902	58660	69103	64216
fumaric acid	390077	245	409	85:8326.0 87:3091.0 95:465.0 97:1582.0 98:4668.0 99:4695.0 100:23712.0 101:6520.0 102:1476.0 103:4084.0 105:360.0 113:8063.0 114:4318.0 115:21758.0 116:3547.0 117:3721.0 118:224.0 119:17.0 120:6.0 124:837.0 125:284.0 126:1576.0 127:9365.0 128:14609.0 129:23011.0 130:6549.0 131:6691.0 132:534.0 133:26132.0 134:2562.0 135:985.0 138:163.0 140:364.0 142:5933.0 143:43380.0 144:6370.0 145:2589.0 147:12…		13	95	14317.461538461539	25813.610526315788	1.8029460359974923	16794	19427	28510	26686	40907	18463	15918	14596	23464	29493	17109	17797	18313	14996	28597	17027	15878	20534	14479	59140	16981	33428	41817	7679	26251	19182	32134	28103	14214	11996	16201	22766	19402	20234	62717	61947	15739	22967	18935
galactinol minor2	1000758	204	436	85:458.0 87:746.0 88:512.0 89:964.0 90:114.0 93:201.0 99:327.0 101:2888.0 102:423.0 103:27909.0 104:1674.0 109:1113.0 111:761.0 113:1309.0 115:1183.0 116:4157.0 117:8289.0 118:899.0 129:30530.0 130:3112.0 131:5636.0 132:1000.0 133:8792.0 134:1836.0 135:793.0 142:161.0 143:3953.0 144:101.0 145:504.0 146:286.0 147:58292.0 148:9565.0 149:6345.0 150:681.0 151:721.0 153:668.0 155:1215.0 157:1684.0 158…		67	41	691.4776119402985	845.9024390243902	1.2233258523739805	1201	267	365	1503	881	836	644	744	383	860	697	643	718	536	506	727	622	980	1048	779	525	1264	951	531	829	1555	835	865	1016	1184	1066	1312	628	535	970	891	682	968	1043
galactonic acid	691905	333	3644	91:4.0 92:140.0 103:989.0 129:395.0 131:461.0 133:250.0 147:3958.0 148:756.0 149:639.0 150:162.0 157:57.0 165:25.0 167:58.0 174:448.0 175:97.0 177:95.0 189:314.0 190:18.0 191:276.0 196:160.0 205:577.0 206:152.0 209:4.0 217:376.0 218:105.0 219:130.0 221:203.0 224:6.0 243:16.0 252:19.0 267:16.0 271:17.0 277:80.0 278:25.0 292:592.0 293:193.0 294:111.0 296:25.0 302:4.0 305:251.0 306:82.0 307:38.0 319…		106	2	104310.56603773584	65393.5	0.6269115630754315	263547	230426	321769	295280	65417	149928	83606	227051	37838	152486	152957	101926	64277	53862	57595	60462	82569	75125	134305	70350	81325	155197	76880	34987	137805	234808	80541	132779	154924	198256	224400	257964	56282	47555	150892	74176	60684	63487	74813
galactose minor	658034	203	21241	85:74052.0 86:46604.0 87:99608.0 88:58863.0 89:387286.0 90:37414.0 91:43137.0 92:2169.0 94:11002.0 95:6316.0 96:22159.0 97:38731.0 98:13893.0 99:73720.0 100:180658.0 101:176221.0 102:102654.0 104:59237.0 105:91073.0 106:17827.0 107:9692.0 108:4556.0 109:3495.0 111:32372.0 112:7515.0 113:36997.0 114:12400.0 115:60649.0 116:39516.0 117:192193.0 118:26668.0 119:48074.0 120:8090.0 121:3521.0 122:612.…		29	79	10745.206896551725	8070.544303797468	0.7510831928594516	4391	3860	4547	4439	7254	15165	11555	3934	5981	16624	15150	10221	11183	8556	7810	6736	5627	4446	18191	3215	3039	5895	4580	1654	4915	3710	5343	4355	3489	3253	3881	4555	8043	6215	17863	8728	12869	11238	16094
galacturonic acid 2	678641	292	29718	85:10553.0 86:2514.0 87:1090.0 88:5768.0 89:42479.0 90:1634.0 99:10229.0 100:7585.0 101:20891.0 102:16947.0 103:170559.0 104:15571.0 105:17283.0 106:958.0 110:1951.0 112:1198.0 113:7895.0 114:2211.0 115:11367.0 116:8170.0 117:98509.0 118:11562.0 119:14557.0 120:1212.0 123:6.0 125:1572.0 126:1837.0 127:1068.0 128:3166.0 129:89057.0 130:39621.0 131:43129.0 132:11876.0 133:62794.0 134:10953.0 135:43…		9	99	18179.666666666668	28210.79797979798	1.5517775158949363	72251	60465	87324	76013	16212	31228	22017	60504	10561	37495	36536	26228	18586	14867	14155	14456	25836	23114	36910	22310	23559	43907	23013	11280	40037	60135	25602	36034	51494	41001	58787	66929	13328	8391	38332	18453	18512	18534	20982
gluconic acid lactone major	645078	220	25812	85:128805.0 86:9366.0 87:125863.0 88:81222.0 89:431683.0 90:45378.0 92:3698.0 94:13044.0 95:11482.0 97:47863.0 98:25372.0 99:128552.0 101:252978.0 102:298494.0 103:2471007.0 104:184915.0 105:110339.0 106:13776.0 107:13915.0 109:1387.0 111:45982.0 112:4603.0 113:96571.0 115:169129.0 117:363457.0 118:54969.0 119:80453.0 120:5261.0 121:5066.0 124:4404.0 125:18839.0 127:38176.0 129:1882556.0 130:3844…		1	107	1947.0	8815.757009345794	4.527866979633177	9129	7489	12193	10620	7830	12388	9180	8877	5167	12167	7819	9568	12433	10438	7758	7091	8266	8271	13766	7912	6983	11363	8246	4280	9569	7430	12798	9447	6808	6883	9055	10493	6104	5242	13874	8672	14409	13646	16103
glucose 1	649021	321	371	89:227827.0 90:35732.0 94:4369.0 98:25477.0 99:32819.0 100:92272.0 101:132266.0 102:110139.0 103:848773.0 104:134421.0 105:408305.0 106:50637.0 107:25015.0 108:6795.0 110:10898.0 112:34438.0 114:212059.0 115:168897.0 117:1523825.0 118:197711.0 119:193321.0 120:27274.0 122:4342.0 123:2594.0 126:39347.0 127:95417.0 128:77720.0 129:1979042.0 130:431025.0 131:642892.0 132:111080.0 133:1335735.0 134:1…		108	0	34794.27777777778	0.0	0.0	53244	44023	56731	53641	24928	41521	21359	43427	18531	31693	13592	21730	37804	28225	23040	22942	30349	29239	54150	26587	28000	48323	27860	13777	43451	46411	31796	41689	40436	35517	47856	54876	21312	19283	63997	30901	34793	37565	40350
glucose 2	658484	319	361	85:34676.0 86:30870.0 87:90327.0 88:121060.0 89:2727441.0 90:276213.0 91:82613.0 94:9663.0 95:4101.0 96:130731.0 97:204077.0 98:41714.0 99:111532.0 100:776020.0 101:692471.0 102:473178.0 103:1.1459185E7 104:1158032.0 105:1096338.0 106:157862.0 107:42948.0 108:12124.0 109:15374.0 110:17486.0 111:77156.0 112:62506.0 113:148882.0 114:217047.0 115:226062.0 116:282144.0 117:4691871.0 118:510668.0 119:…		107	1	28533.065420560746	11552.0	0.40486361453738867	44700	40391	55041	48041	20566	31723	17983	40847	15350	24898	10739	18199	29670	23374	18268	18725	26141	25213	42426	23158	23079	40471	25011	13076	38710	42696	26912	36102	35414	33937	29162	50910	17428	15437	46251	25554	26732	28797	33615
glyceric acid	376479	292	487	87:1961.0 89:7517.0 90:559.0 91:474.0 101:17877.0 102:52065.0 103:56012.0 104:5401.0 105:2730.0 113:1690.0 114:685.0 116:6308.0 117:34545.0 118:3898.0 119:6933.0 129:1432.0 130:17164.0 131:11674.0 132:3283.0 133:74634.0 134:9701.0 135:8142.0 145:137.0 147:146054.0 148:21186.0 149:14202.0 150:1198.0 151:591.0 159:650.0 163:1296.0 170:546.0 173:442.0 175:6364.0 176:827.0 177:4219.0 189:74446.0 190:…		21	87	19568.14285714286	12643.597701149425	0.6461317148721754	12814	12285	16965	15078	6645	11522	8005	11884	6824	11285	10345	9169	11340	9738	6156	6687	16460	16263	22813	15144	15496	22113	16115	8642	20058	12166	16366	20059	11113	10762	11756	13718	6632	5802	14720	8778	11570	11546	13574
glycerol	344559	205	41	85:3525.0 86:379.0 87:5960.0 88:5506.0 89:20116.0 90:1704.0 98:399.0 99:2306.0 101:31744.0 102:4765.0 103:111696.0 104:10002.0 105:4905.0 110:178.0 112:140.0 113:1264.0 114:937.0 115:11346.0 116:11686.0 117:150391.0 118:16195.0 119:16953.0 120:2002.0 121:608.0 122:181.0 125:645.0 128:6095.0 129:26582.0 130:2786.0 131:27263.0 132:8031.0 133:89900.0 134:13546.0 135:7981.0 136:574.0 139:16.0 142:260…		20	88	124595.75	95651.29545454546	0.7676930830670023	189012	285601	369598	278160	78438	72962	74616	187740	75939	70410	63364	41138	84882	72293	34065	71700	82455	86789	85020	115094	86076	90989	66742	82792	93951	106603	70794	59156	242004	236932	145778	211608	72666	68431	78063	79871	80952	77157	98682
glycerol-1-phosphate	590507	357	3206	85:15006.0 86:4488.0 87:31042.0 88:15720.0 89:36553.0 90:5878.0 91:7998.0 92:2428.0 93:5494.0 94:1599.0 95:2910.0 96:2235.0 98:2495.0 99:16273.0 100:6021.0 101:395797.0 102:39513.0 103:306440.0 104:28235.0 105:25176.0 106:3578.0 107:8709.0 108:1487.0 109:2491.0 111:889.0 112:235.0 113:49941.0 114:6352.0 115:78381.0 116:69542.0 117:64771.0 118:10116.0 119:32448.0 120:4456.0 121:16799.0 122:2082.0 …		91	17	4508.681318681319	4187.411764705882	0.9287442311249001	8401	8122	11354	10955	2882	5367	2772	7612	1157	5470	5381	3721	3804	3242	3383	2329	5102	5163	6558	4948	3778	7506	5196	2475	6422	7746	5509	5313	7365	6984	8147	9266	2514	2538	4752	3595	3948	4870	4232
glycine	370174	248	658765	85:141532.0 86:5472249.0 87:573869.0 88:245446.0 89:36754.0 90:2725.0 91:7301.0 94:2527.0 95:24118.0 96:2072.0 97:4673.0 98:100864.0 99:139288.0 100:4169234.0 101:829178.0 102:403358.0 103:351251.0 104:57348.0 105:115224.0 106:10190.0 107:5850.0 108:97.0 109:1438.0 110:969.0 112:13112.0 113:173417.0 114:163727.0 115:286568.0 116:419927.0 117:1174666.0 118:207980.0 119:357543.0 120:47203.0 121:218…		3	105	188745.0	192800.22857142857	1.0214852238280674	27740	24695	33270	25795	186636	307218	266354	26683	150653	307008	284070	288538	291384	264953	193742	167166	42530	40754	302673	38144	32757	46102	42201	25196	38717	21290	38977	38122	21938	17265	27430	33189	180295	174461	264474	209745	286110	284723	305859
glycine minor	255679	102	398	86:32303.0 87:26752.0 88:12221.0 89:2195.0 90:401.0 92:450.0 94:86.0 95:885.0 98:566.0 99:1343.0 101:11081.0 102:799127.0 103:117888.0 104:35093.0 105:8825.0 106:430.0 113:3532.0 114:1643.0 115:2162.0 117:9250.0 118:4939.0 120:1403.0 121:2165.0 125:1175.0 130:8178.0 131:28243.0 132:10019.0 133:9564.0 135:1725.0 137:201.0 138:84.0 142:363.0 147:272334.0 148:45139.0 149:20142.0 150:1696.0 151:271.0…		101	7	49259.09900990099	15753.142857142857	0.3198016848415458	70845	65678	95825	60006	34966	73523	43519	71487	16352	60748	71409	49530	66826	19060	35670	38213	60286	59513	111778	50286	55691	94377	58728	24460	86122	60401	56892	79611	55122	50834	85213	107617	35645	16435	85639	40826	63279	63520	78869
glycocyamine major	509453	198	1105156	85:3164.0 86:9104.0 87:2195.0 88:840.0 92:217.0 95:56.0 97:384.0 98:4844.0 99:10421.0 100:27493.0 101:5977.0 102:2573.0 103:4360.0 104:817.0 105:401.0 110:738.0 111:1721.0 112:450.0 116:3876.0 117:7189.0 119:339.0 121:145.0 125:268.0 126:736.0 127:1674.0 129:1067.0 130:6400.0 131:9746.0 132:2679.0 133:2533.0 134:422.0 136:4.0 138:333.0 139:1334.0 141:5623.0 142:1327.0 144:2311.0 145:558.0 146:265…		64	44	46764.859375	68997.95454545454	1.4754231161516145	106260	90620	158578	130727	36700	83743	52359	103994	16049	71626	68127	57368	77812	49230	31282	34000	70720	59602	60830	55783	39066	92345	57225	28118	68310	88418	51267	57192	63968	58498	114187	149644	26759	16678	57926	42628	60697	64679	74740
glycolic acid	226168	147	156	88:1416.0 94:352.0 99:463.0 105:243.0 112:467.0 131:6311.0 132:1439.0 133:3001.0 140:4198.0 147:25741.0 148:3622.0 149:2028.0 161:889.0 163:153.0 168:135.0 170:134.0 177:2910.0 178:601.0 185:108.0 196:38.0 206:345.0 211:51.0 246:7.0 280:8.0 283:37.0 331:17.0 333:9.0 351:7.0 356:6.0 393:1.0 395:28.0 420:2.0 425:19.0 443:49.0 464:18.0		16	92	410613.3125	1117917.4456521738	2.722555288930565	1745277	1763217	2383832	2152114	530703	1317469	747562	1757956	437840	1241984	1038306	1041636	866220	769753	438561	496650	828876	781784	172844	809395	957570	1509354	762035	342718	1465661	1800241	993593	1529990	1644789	1544677	1656393	1915628	415353	367710	1455759	749035	931121	998914	1074004
guaiacol	326441	166	1106956	136:885.0 151:1924.0 166:5347.0 167:285.0 168:212.0 181:1314.0 182:201.0 196:782.0 198:64.0 213:2.0 241:51.0		93	15	3389.2258064516127	3832.866666666667	1.1308974041713464	3705	1816	3334	2773	3321	3127	3207	2301	2828	2603	2550	3110	3091	1823	2310	2652	7557	6544	3252	7248	3858	7768	6043	2319	6523	1635	8654	7036	1854	2618	2330	4770	1527	1104	4245	4045	1783	3182	2812
heptadecanoic acid	751940	327	32877	105:6104.0 107:2518.0 116:12523.0 117:236172.0 118:22208.0 119:9171.0 129:90459.0 130:12157.0 131:31138.0 132:89805.0 133:21276.0 134:945.0 135:902.0 140:5386.0 145:58605.0 146:7710.0 148:2679.0 159:2406.0 171:4052.0 173:1304.0 177:891.0 186:168.0 187:2922.0 201:11136.0 227:987.0 233:158.0 234:690.0 235:121.0 239:376.0 240:523.0 243:2967.0 245:461.0 253:670.0 260:637.0 261:1157.0 262:754.0 271:10…		26	82	262.7307692307692	357.7926829268293	1.3618225378564721	207	371	217	467	304	555	422	466	224	577	445	263	433	511	175	128	699	460	570	346	475	776	399	308	435	142	446	410	325	261	84	255	291	166	376	299	335	630	640
hexonic acid	697866	333	21214	87:8313.0 88:2570.0 95:102.0 97:4057.0 99:11107.0 101:30810.0 102:21315.0 103:210957.0 104:23524.0 105:14230.0 106:723.0 107:1230.0 111:2289.0 112:412.0 113:5049.0 115:11361.0 116:4927.0 117:102019.0 118:10220.0 119:10493.0 123:1994.0 124:1475.0 125:308.0 127:4257.0 129:70098.0 130:15245.0 131:38502.0 132:6510.0 133:80700.0 134:14843.0 135:3618.0 137:449.0 141:1428.0 143:43396.0 144:5549.0 145:39…		68	40	7992.588235294118	14258.3	1.7839402681896461	19160	18240	32227	30659	17029	30606	20421	20895	7788	30627	33738	23487	11201	11422	13110	16081	6385	4731	5077	4392	4749	8265	5598	2448	8796	21639	5033	6957	15315	15518	16256	24028	11630	10327	24391	15389	11351	10718	12688
histidine 2	665003	254	3205	123:957.0 137:3545.0 139:1949.0 150:3812.0 153:103124.0 154:2032715.0 155:418094.0 163:7979.0 165:401.0 166:8262.0 178:1180.0 180:4540.0 182:13001.0 183:9454.0 194:3102.0 195:1431.0 203:15641.0 208:2791.0 210:610.0 218:106308.0 219:25796.0 222:2799.0 223:2761.0 224:1159.0 225:3138.0 226:18737.0 233:1620.0 236:1360.0 237:2701.0 238:73536.0 239:21009.0 240:10464.0 241:4334.0 247:1127.0 248:2116.0 2…		14	94	30032.214285714286	21737.36170212766	0.7238014984618594	12570	15579	12934	11359	26845	22826	25500	12854	14776	24579	22391	23482	12887	9887	25380	18770	2061	2426	7462	2198	1521	2104	2185	988	2054	12945	2132	2021	15483	14188	11349	10890	19234	15774	17233	25147	8795	12748	13688
hypoxanthine	619192	265	161806	85:417101.0 86:213830.0 87:68148.0 88:17587.0 89:14127.0 90:12537.0 92:32394.0 93:22677.0 94:27059.0 95:169855.0 96:86227.0 97:77759.0 98:164621.0 99:175940.0 100:416702.0 101:73214.0 102:42063.0 104:7715.0 106:18439.0 107:14890.0 108:6651.0 109:21298.0 110:144680.0 111:309161.0 112:125962.0 113:65981.0 114:32675.0 115:35728.0 116:12415.0 119:28332.0 120:13634.0 123:176892.0 124:113089.0 125:3712…		93	15	37506.44086021505	68124.53333333334	1.8163422540472622	67838	59787	94439	83769	30402	59377	41863	67161	23311	57067	55768	40909	46751	37151	33965	34351	48328	45519	54828	39563	36189	66765	45051	22719	57441	67194	43264	50934	56088	49377	59944	70494	27598	21944	56564	33846	46507	42617	48347
indole-3-lactate TMS3x	766292	202	5437	99:501.0 102:219.0 107:229.0 115:339.0 124:92.0 132:439.0 147:1091.0 150:527.0 153:1204.0 155:265.0 160:961.0 166:401.0 172:55.0 184:61.0 186:1069.0 188:53.0 189:78.0 197:157.0 199:250.0 200:1045.0 202:38146.0 203:7269.0 204:324.0 206:62.0 208:53.0 223:84.0 232:89.0 238:101.0 243:84.0 278:9.0 284:20.0 292:114.0 305:87.0 306:2.0 307:57.0 310:38.0 341:115.0 357:41.0 370:35.0 376:63.0 377:23.0 378:7…		103	5	6706.52427184466	8783.4	1.3096798943790426	13640	12419	17487	15362	4901	7528	5381	11966	4127	7541	6789	5368	6203	4974	4373	4244	7136	6705	7071	6049	5181	9235	6388	3309	8570	12099	6917	8106	11533	11174	11959	13364	3911	3379	9421	5698	5876	6482	7216
inosine	895773	230	439	85:5044.0 88:300.0 89:7350.0 90:901.0 95:388.0 97:7211.0 98:2021.0 99:5434.0 101:13061.0 103:81306.0 104:6396.0 105:1799.0 107:203.0 108:438.0 110:5170.0 111:7709.0 112:1662.0 113:6986.0 114:1707.0 115:11893.0 116:6087.0 117:11892.0 118:1660.0 119:1440.0 120:1509.0 121:701.0 122:474.0 123:1944.0 124:1316.0 125:2627.0 127:2988.0 129:29709.0 130:4516.0 131:10131.0 132:2470.0 133:27110.0 134:5582.0 …		32	76	1214.65625	1266.2105263157894	1.042443511335647	2092	1625	2898	1979	856	1450	1373	1176	758	1808	1762	965	978	1049	997	75	1378	680	1883	1285	1071	2053	1231	780	1703	466	1387	483	2632	2023	2694	2851	951	745	1955	1257	1364	1211	1630
isoleucine	359800	158	247	91:84.0 92:1.0 100:2246.0 101:163.0 102:803.0 109:143.0 114:212.0 115:609.0 128:113.0 139:143.0 140:30.0 142:52.0 143:103.0 144:41.0 146:316.0 147:2746.0 148:89.0 156:62.0 158:10884.0 159:1708.0 170:90.0 188:14.0 218:1534.0 220:112.0 225:121.0 226:71.0 230:7.0 232:321.0 248:4.0 252:23.0 256:18.0 280:11.0 283:117.0 305:20.0 310:41.0 321:21.0 322:38.0 329:5.0 336:18.0 349:16.0 355:208.0 358:9.0 359…		63	45	7046.825396825397	8682.533333333333	1.2321198333145624	2911	2001	4297	2910	4288	14299	5412	2016	2953	6465	5605	7429	12776	5882	9915	4094	7761	7080	6589	7164	6595	7406	7306	2562	7145	2270	6840	6809	1922	2290	2432	3202	3643	3891	15059	4844	11285	6362	16560
isothreonic acid 1	487589	292	645982	85:23833.0 88:34557.0 89:252410.0 90:22906.0 91:12171.0 92:1706.0 96:5821.0 101:187513.0 102:732518.0 103:1105583.0 104:143084.0 105:86972.0 106:8253.0 107:5024.0 111:16723.0 115:117089.0 116:43365.0 117:1516942.0 118:159806.0 119:141795.0 120:15130.0 121:8649.0 127:6225.0 129:347110.0 130:614699.0 131:413370.0 132:87680.0 133:700892.0 134:98836.0 135:70263.0 136:7171.0 137:2319.0 138:646.0 143:2…		3	105	242499.66666666666	470135.28571428574	1.9387048740175001	751638	717816	826337	819184	299975	558548	394618	710616	219688	550370	507486	444180	453021	372281	275905	278459	513287	499479	581591	430705	449624	621546	487837	238733	592783	730129	489445	589323	688589	688092	742886	785396	269555	225373	612863	362964	444568	451714	528327
lactamide	284617	90	133119	87:1189.0 90:8609.0 101:1022.0 102:748.0 103:2157.0 116:348.0 117:17595.0 118:9482.0 119:324.0 127:67.0 128:1230.0 133:3044.0 144:242.0 147:11504.0 148:2264.0 149:180.0 188:5014.0 189:4821.0 190:1441.0 191:1618.0 192:306.0 201:145.0 216:256.0 218:1489.0 250:13.0 265:193.0 281:2538.0 282:434.0 283:470.0 285:985.0 286:98.0 287:118.0 374:38.0 429:1.0		4	104	1270.5	930.9807692307693	0.7327672327672328	2053	1790	1783	1567	581	846	644	1748	605	899	848	967	709	671	500	597	704	779	1105	788	799	1222	616	406	1244	1746	923	1135	1205	1858	1677	1730	499	436	1453	678	707	787	912
lactic acid	215838	117	16	85:1965.0 86:8106.0 87:39810.0 88:74921.0 89:13490.0 92:1510.0 94:2687.0 98:328.0 101:59834.0 102:37973.0 103:25032.0 104:3360.0 105:11769.0 106:648.0 110:515.0 113:3007.0 114:1322.0 116:15242.0 117:835289.0 118:95092.0 119:57223.0 120:4470.0 129:10165.0 131:54551.0 132:11601.0 133:127110.0 134:17490.0 135:5095.0 142:28.0 143:508.0 146:941.0 147:908110.0 148:152095.0 149:77282.0 150:7377.0 151:83…		98	10	184813.97959183675	175442.3	0.9492912840655551	329767	328448	534762	438496	165571	220730	222352	317563	126342	255366	284683	121257	168104	171947	126298	108255	152283	151882	135212	165427	137913	192762	160248	76234	243150	327631	197768	240435	298794	281721	307234	380557	138786	92196	160137	185211	170045	199512	234262
lactobionic acid 1	954790	160	134084	89:10024.0 98:362.0 100:2890.0 101:2603.0 102:1860.0 103:22347.0 104:1697.0 107:669.0 114:2832.0 120:785.0 125:122.0 128:743.0 129:20161.0 133:12070.0 138:7.0 140:224.0 142:590.0 143:5833.0 147:60308.0 148:9286.0 149:4798.0 151:444.0 153:760.0 154:80.0 156:211.0 157:3978.0 158:776.0 160:9500.0 161:3009.0 162:195.0 163:1959.0 169:2006.0 170:539.0 171:879.0 185:1776.0 187:1270.0 189:4562.0 190:1762…		17	91	582.4117647058823	716.5824175824176	1.2303707806182305	1182	1065	1209	1156	616	829	533	697	401	731	389	92	851	705	642	519	659	341	1065	479	514	629	508	339	743	761	541	743	1008	934	1081	827	508	243	1213	636	765	820	924
lactose 2* - some similar sugar	936645	361	442	85:384.0 88:426.0 89:9036.0 90:706.0 96:183.0 99:884.0 101:4277.0 102:864.0 103:37019.0 104:2434.0 105:7109.0 109:452.0 113:964.0 115:1335.0 116:1452.0 117:19442.0 118:2021.0 121:337.0 127:413.0 129:24466.0 130:3194.0 131:5071.0 132:1243.0 133:15229.0 134:1590.0 135:672.0 139:470.0 143:5936.0 144:381.0 145:1081.0 147:62804.0 148:11489.0 149:7090.0 150:57.0 151:241.0 153:742.0 155:3147.0 157:2827.…		41	67	149221.07317073172	1028.641791044776	0.006893408344998649	319660	309126	372327	343956	994	1469	982	302098	720	1235	850	860	1172	1571	698	506	1032	961	1905	910	603	1494	561	579	1154	315845	855	945	283779	234972	369265	358572	854	531	1767	794	997	1166	1065
lactulose 1	932397	204	25805	85:53992.0 86:24593.0 87:64256.0 88:32306.0 89:155928.0 90:13470.0 91:10328.0 94:6482.0 97:47658.0 98:24974.0 99:92032.0 100:16540.0 101:347248.0 102:65621.0 103:1359570.0 104:161208.0 105:89262.0 109:54564.0 110:3913.0 111:58107.0 112:11326.0 113:67768.0 114:54050.0 115:67762.0 116:183923.0 117:578972.0 118:59127.0 119:47234.0 120:23475.0 125:20912.0 126:6372.0 127:45639.0 128:8433.0 129:1153057…		14	94	1001456.6428571428	108980.3829787234	0.10882186838144463	1123401	1031914	1425423	1404612	5037	7084	4818	1359727	3273	6634	4849	4721	5528	7237	4587	4124	21048	20840	9082	4842	4322	32046	20715	2896	7425	1359652	5696	6719	1194950	637800	1420266	801959	4260	3126	8972	5003	5230	6214	7048
L-allothreonine	411609	291	1053620	86:7494.0 87:6751.0 88:3468.0 89:1286.0 92:230.0 93:526.0 98:2317.0 100:31828.0 101:61580.0 102:12488.0 103:6961.0 104:913.0 105:1459.0 112:1278.0 113:1443.0 114:8769.0 115:6307.0 117:78376.0 118:10440.0 119:6236.0 126:538.0 128:13595.0 129:20160.0 130:12683.0 131:11994.0 132:15882.0 133:16950.0 134:3371.0 135:1506.0 136:225.0 138:114.0 140:114.0 144:2295.0 146:1622.0 147:44516.0 148:6957.0 149:5…		54	54	535.7592592592592	705.425925925926	1.3166845252497323	124	171	177	169	510	1013	584	114	253	1099	416	545	686	407	408	496	130	114	7679	70	110	123	86	89	119	190	137	109	124	134	160	149	354	513	655	508	884	441	670
L-cysteine	498358	220	428	86:2681.0 88:1806.0 91:6366.0 100:77116.0 102:371.0 104:81.0 106:283.0 109:747.0 114:2184.0 115:16976.0 116:8338.0 119:4960.0 121:32.0 122:91.0 128:223.0 129:1186.0 132:25057.0 133:20771.0 144:274.0 160:905.0 163:74.0 170:1080.0 174:462.0 176:189.0 188:1091.0 190:422.0 198:35.0 203:200.0 204:4150.0 205:2645.0 206:986.0 216:614.0 217:190.0 218:52937.0 219:7002.0 220:81316.0 222:9286.0 223:1479.0 2…		1	107	13836.0	157862.13084112148	11.40952087605677	335367	315053	411502	381272	66326	127221	83589	309925	49141	116964	109783	91803	116308	101621	59323	62344	153124	153175	231201	135499	135922	216990	145489	71754	192887	317440	156132	192282	279785	271305	319487	354042	59536	51713	145125	84308	120177	118881	141438
leucine	346611	158	364	85:86385.0 86:301032.0 87:86450.0 88:19871.0 93:3806.0 94:14215.0 95:12772.0 96:69587.0 97:48023.0 98:107903.0 99:185832.0 100:1579761.0 101:159987.0 102:3284482.0 104:106543.0 105:48694.0 106:10677.0 108:1365.0 110:43443.0 111:9955.0 112:68338.0 113:36497.0 114:91058.0 115:508414.0 116:647279.0 118:49323.0 119:54496.0 120:9105.0 122:9897.0 124:16471.0 125:14259.0 126:49895.0 127:11971.0 128:4992…		2	106	16166.0	27290.943396226416	1.68816920674418	28495	29688	50067	38218	23145	23846	24618	31123	17545	24086	24007	26594	23924	21720	21074	19851	17191	16876	23907	17006	15517	15497	16720	10071	16069	32889	16398	16857	24851	27172	29488	34070	20508	21100	22407	24024	23356	23574	26289
L-homoserine major	442522	218	456	85:1674.0 90:222.0 98:1194.0 100:17773.0 101:3631.0 102:8978.0 103:47992.0 104:8956.0 112:1170.0 114:2279.0 115:1853.0 117:153.0 120:1956.0 122:189.0 126:591.0 128:63742.0 129:8076.0 130:9021.0 131:12624.0 132:4301.0 133:14009.0 134:1045.0 144:500.0 146:1624.0 148:7870.0 157:456.0 158:479.0 160:389.0 162:100.0 165:218.0 172:295.0 173:344.0 174:2187.0 176:326.0 187:178.0 188:164.0 200:51.0 202:593…		14	94	2784.285714285714	761.2553191489362	0.2734113511566215	3084	2619	4081	3215	344	713	449	2410	278	707	793	636	497	369	422	335	1037	1017	467	934	628	1164	1042	693	1067	2962	990	1032	2840	2246	2097	2356	345	264	514	340	326	502	488
lignoceric acid	976918	117	3568	85:490.0 88:217.0 89:402.0 95:252.0 97:1352.0 99:200.0 101:108.0 111:249.0 113:77.0 115:228.0 117:8297.0 118:737.0 119:236.0 122:70.0 125:116.0 129:5195.0 130:717.0 132:3224.0 133:110.0 135:306.0 138:24.0 139:103.0 140:50.0 143:555.0 145:2438.0 150:81.0 153:28.0 154:79.0 159:124.0 169:96.0 185:73.0 187:88.0 188:21.0 199:102.0 201:524.0 225:47.0 241:44.0 243:35.0 245:53.0 247:7.0 272:32.0 285:7.0 …		35	73	940.7428571428571	1409.5753424657535	1.4983641191247457	2677	3058	3931	3023	938	888	741	2832	717	908	998	1109	983	655	1409	807	1127	958	1051	931	498	1067	862	612	921	1679	901	1881	2496	405	1225	2628	883	601	1227	1293	1064	1226	774
lyxose minor	540090	160	5670	85:163516.0 86:262140.0 87:246328.0 88:162286.0 89:1730220.0 90:160678.0 91:92021.0 92:11607.0 93:10436.0 94:35741.0 95:18815.0 96:25721.0 97:25189.0 98:88560.0 99:185358.0 100:610131.0 101:766836.0 102:359283.0 103:1.4574304E7 104:1430619.0 105:1290829.0 106:108510.0 107:42717.0 108:6850.0 109:8268.0 110:18667.0 111:74453.0 112:95084.0 113:167909.0 114:433425.0 115:354638.0 116:256679.0 117:1633…		51	57	5502.019607843137	18848.298245614034	3.425705393478743	2436	40395	3811	57136	14020	15205	6965	2657	699	12074	7043	9329	17422	13139	9157	1854	15554	1552	21673	15903	1686	27517	14279	8000	25639	2570	16456	18134	2050	2368	2890	2832	9609	12375	37770	20107	14497	17178	19438
malate	460685	233	412	85:12272.0 86:1250.0 87:10572.0 88:3075.0 89:6444.0 90:669.0 92:2512.0 93:1510.0 95:442.0 97:861.0 98:461.0 99:13415.0 101:141214.0 102:16723.0 103:29134.0 104:3450.0 105:9229.0 106:406.0 107:560.0 110:293.0 113:4662.0 115:24715.0 116:16141.0 117:82476.0 118:9198.0 119:17154.0 120:1079.0 121:1599.0 125:82.0 126:542.0 129:15730.0 130:417.0 131:70092.0 132:11561.0 133:233287.0 134:31918.0 135:23105…		15	93	1798.2	2023.5698924731182	1.1253308266450441	3277	2779	4628	3954	1295	2357	1528	3232	1163	2157	2389	1490	1843	1748	1249	1231	2015	2115	1957	1857	1604	2604	2025	779	2620	3649	2026	2326	3012	2938	2760	3625	948	1161	2770	1740	2051	2198	2483
malonic acid	305462	147	132722	87:1486.0 99:4915.0 108:42.0 109:660.0 115:1144.0 127:425.0 131:1742.0 133:2302.0 143:1650.0 147:84574.0 148:12348.0 149:6069.0 150:214.0 233:2755.0 234:433.0 235:138.0 248:261.0 340:25.0 459:15.0 492:26.0		57	51	4413.80701754386	10754.627450980392	2.4365876007340694	1059	3276	11631	10270	2010	2773	1752	9239	2947	2131	1573	2636	1286	1508	1216	1111	3511	3685	58057	6037	3328	3790	3366	65316	5118	10973	4293	5407	13703	11417	10255	13503	1293	1849	1947	61338	1763	1931	1531
mannitol	666013	319	951	85:39110.0 88:64161.0 89:337384.0 90:30836.0 91:12519.0 94:7866.0 95:5771.0 97:60221.0 99:55860.0 101:276669.0 102:40257.0 103:2237135.0 104:222542.0 105:115609.0 106:8302.0 107:2463.0 108:347.0 109:4340.0 111:31942.0 113:54716.0 115:41838.0 116:72078.0 117:1268447.0 118:132024.0 119:109386.0 120:9711.0 121:3212.0 122:763.0 123:2091.0 125:7986.0 127:33122.0 129:925142.0 130:107382.0 131:335893.0 …		9	99	141640.88888888888	544614.2626262626	3.8450356171761166	849081	838461	640791	872379	46202	762036	624669	832741	31807	733935	712155	654872	673268	602893	43093	44006	711017	683403	768162	55538	641554	798932	672747	31170	772189	841003	686133	764921	815105	814965	840007	857806	39347	31737	788954	52486	670286	683554	733349
mannose minor	652686	319	5459	86:798.0 88:180.0 89:13708.0 90:2134.0 99:793.0 101:756.0 102:2285.0 103:25658.0 105:638.0 113:129.0 115:912.0 120:95.0 122:127.0 123:101.0 125:10.0 128:116.0 129:12347.0 130:2706.0 131:3861.0 133:8356.0 136:394.0 140:104.0 146:29.0 147:22659.0 148:4232.0 156:7.0 157:5249.0 158:314.0 160:10410.0 161:2889.0 162:514.0 163:3324.0 165:1312.0 169:277.0 173:268.0 180:3602.0 181:329.0 183:81.0 186:82.0 …		2	106	1702.5	247138.06603773584	145.16185964037348	426318	362203	484789	439905	217484	333549	188623	360039	2866	260071	112584	197006	301790	241262	189084	197584	247916	236557	446073	7179	226932	380394	233871	113718	11945	380180	255040	346773	323007	304052	392244	452549	3463	158646	502185	269849	279033	307579	340630
melibiose major	980099	160	132557	85:9244.0 86:5487.0 87:11227.0 88:4825.0 89:52381.0 90:4296.0 91:2355.0 96:1574.0 98:1618.0 99:10238.0 100:20261.0 101:57257.0 102:18142.0 103:160385.0 104:17114.0 105:34202.0 106:3069.0 107:3003.0 109:7578.0 111:7315.0 112:3470.0 113:10172.0 114:10432.0 115:13625.0 116:28248.0 117:104201.0 118:12219.0 119:10824.0 121:2628.0 123:1065.0 124:987.0 125:1887.0 126:2998.0 127:7883.0 128:4819.0 129:151…		13	95	208.84615384615384	343.5263157894737	1.644877386837259	476	292	483	394	298	381	205	253	209	335	209	368	356	425	283	258	318	299	601	286	278	392	233	243	423	471	236	351	157	168	429	554	249	201	574	312	238	353	444
methionine	482687	176	381	85:30394.0 86:61936.0 87:47654.0 88:22956.0 90:10092.0 91:23457.0 92:5678.0 96:5368.0 98:55425.0 99:22265.0 100:266162.0 101:69006.0 102:61895.0 103:73134.0 104:30700.0 105:112140.0 106:7038.0 107:11415.0 110:6310.0 111:3052.0 112:27819.0 113:20561.0 114:101829.0 115:55988.0 116:39848.0 117:59258.0 118:18940.0 119:5216.0 120:2133.0 121:5795.0 126:10217.0 128:1552978.0 129:218545.0 130:144127.0 13…		21	87	1615.8095238095239	1054.8735632183907	0.6528452442410174	562	622	724	611	1532	2300	2101	561	739	3213	2825	2079	570	222	1619	1980	224	549	410	222	123	733	457	208	633	514	546	507	697	693	22621	610	1237	1168	3086	1902	416	490	592
methionine sulfoxide major	637374	128	22527	85:53124.0 86:130504.0 87:40688.0 88:76541.0 90:251455.0 91:87512.0 92:13442.0 93:11359.0 94:7390.0 95:2486.0 96:21977.0 97:154658.0 98:72639.0 99:18803.0 100:716142.0 101:93455.0 102:216840.0 105:18150.0 106:8354.0 107:5440.0 108:11726.0 109:4642.0 110:155125.0 111:8197.0 112:183383.0 113:19407.0 114:219862.0 115:102302.0 116:46739.0 117:49466.0 118:71097.0 119:50039.0 120:10631.0 121:9095.0 122…		27	81	2533.777777777778	4063.1234567901233	1.6035831920325867	2254	1415	2033	1670	1658	5178	2495	1375	1757	5507	4974	3801	3349	2755	2314	2061	4797	954	4421	1121	3570	1695	4657	1845	1408	1689	4228	1352	1467	1631	1999	1953	1617	1062	3792	2180	5140	3935	5833
myo-inositol	730167	305	379	85:20370.0 87:34463.0 88:10028.0 89:17713.0 94:2510.0 96:2521.0 97:4134.0 98:1852.0 99:25378.0 101:63731.0 102:17225.0 103:378852.0 104:38944.0 105:31046.0 106:1368.0 107:4237.0 108:702.0 109:10143.0 110:353.0 111:35850.0 112:5738.0 113:24569.0 114:4243.0 115:32382.0 116:38172.0 117:57177.0 118:9839.0 119:34295.0 120:4930.0 121:3623.0 122:1557.0 123:1584.0 125:5688.0 126:3345.0 127:24209.0 129:51…		106	2	69936.92452830188	76355.5	1.0917766332304284	133363	113334	166292	147512	51212	99218	66924	108405	32789	96946	88751	72180	73307	61667	49284	44796	74283	71125	100315	61259	62219	111058	72862	36524	93947	115447	68600	109717	100232	98948	118995	135466	41788	34582	95409	54151	75157	72593	87369
N-carbamoylaspartate minor	610308	257	3243	87:531.0 89:1543.0 90:1036.0 91:1025.0 92:47.0 93:829.0 96:2194.0 98:1284.0 99:3550.0 100:27458.0 101:8291.0 102:1343.0 103:8022.0 105:1301.0 113:668.0 114:1888.0 115:2665.0 116:2835.0 117:4904.0 118:1479.0 119:379.0 120:450.0 121:859.0 123:219.0 126:1003.0 127:168.0 130:358.0 131:6028.0 132:2102.0 133:10341.0 134:1141.0 135:2596.0 136:114.0 137:144.0 139:20.0 140:1487.0 141:446.0 142:2533.0 143:…		4	104	6699.0	3130.2115384615386	0.4672654931275621	12168	10865	14149	15263	1353	1946	1433	11381	815	1874	1836	1361	2046	1284	941	1039	5046	5197	2366	4711	4050	7168	4935	1884	6110	5784	4686	5718	9520	10371	11308	13035	1107	936	2455	1525	1753	1850	2170
nicotinamide	472729	179	3297	91:990.0 93:260.0 94:267.0 104:4030.0 105:4603.0 106:967.0 107:94.0 122:401.0 123:73.0 136:7727.0 137:918.0 138:302.0 149:1437.0 150:43.0 153:59.0 160:124.0 164:33.0 165:84.0 166:3.0 175:197.0 177:126.0 179:19567.0 180:2765.0 181:822.0 182:64.0 192:25.0 193:1503.0 194:612.0 196:4.0 209:24.0 210:55.0 216:147.0 238:10.0 251:53.0 252:25.0 259:72.0 261:8.0 268:2.0 276:59.0 296:6.0 298:36.0 300:2.0 30…		12	96	2033.8333333333333	4211.572916666667	2.0707561665164307	8663	7700	10635	9552	2743	4819	690	7954	1726	4378	4465	3325	3135	2714	2396	3073	6533	6056	5759	6050	5439	9405	6768	2976	7271	7640	6697	6760	6985	6634	7412	7904	2682	1965	4438	2955	3239	3518	3720
N-methylalanine	287027	130	460	87:568.0 95:1077.0 97:338.0 98:2948.0 100:10635.0 101:42.0 102:518.0 103:3656.0 112:162.0 114:3978.0 115:1113.0 116:612.0 117:3296.0 118:439.0 124:127.0 128:1251.0 129:121.0 130:165330.0 131:22773.0 132:8874.0 133:3749.0 134:265.0 141:265.0 142:3689.0 144:62.0 146:147.0 147:27740.0 148:4707.0 149:1776.0 181:763.0 187:1642.0 204:5841.0 205:1895.0 206:531.0 215:57.0 216:57.0 218:2198.0 220:122.0 22…		89	19	3394.6853932584268	3251.4210526315787	0.9577974616112116	3927	4687	4664	3544	2169	3516	2798	3249	1641	3553	3708	2421	4799	2892	2286	1515	1484	1291	4006	1150	896	2091	1051	680	1735	3624	1722	1659	3573	3461	2901	3489	1879	2139	3752	2960	4163	4311	5703
O-phosphorylethanolamine TMS4x	603369	188	3410	86:2253.0 100:11801.0 107:216.0 114:5092.0 115:3474.0 118:41.0 121:71.0 123:74.0 130:1665.0 133:2619.0 134:599.0 135:1078.0 136:300.0 137:638.0 151:21.0 157:286.0 159:132.0 165:189.0 167:165.0 172:7172.0 173:1342.0 174:7365.0 175:1286.0 176:467.0 179:349.0 181:739.0 187:625.0 188:4308.0 189:1018.0 190:190.0 191:704.0 193:914.0 194:84.0 195:603.0 196:149.0 197:120.0 199:147.0 205:176.0 207:794.0 2…		64	44	1254.515625	6777.363636363636	5.402374830017471	15914	9112	16354	15099	376	1848	1670	3904	923	1875	1942	1385	2138	1902	1288	1674	4537	4488	2229	3839	3513	6165	4564	2420	5797	9122	4189	5636	7697	2343	14867	19450	896	438	2122	2241	1312	1550	3084
ornithine 4TMS	618866	142	246	85:151.0 86:3242.0 98:67.0 99:267.0 100:3271.0 114:541.0 115:521.0 116:248.0 117:400.0 118:350.0 127:462.0 128:1105.0 129:623.0 130:1717.0 131:307.0 132:333.0 134:173.0 137:72.0 142:22765.0 143:2879.0 144:1270.0 146:131.0 147:1631.0 148:294.0 158:300.0 161:103.0 171:26.0 172:1011.0 174:7681.0 175:471.0 176:634.0 182:12.0 186:247.0 200:1136.0 201:171.0 202:222.0 203:171.0 204:117.0 207:214.0 214:9…		9	99	5104.555555555556	19147.383838383837	3.751038387180395	16458	14953	15478	14496	23854	36522	31130	14262	15417	39436	38455	33670	26851	23054	22874	20479	12816	11552	15134	11813	11805	12600	12478	6766	12704	14682	12326	12236	14633	14404	16051	15858	17820	15216	34837	24360	24870	26649	29134
oxalic acid	259809	147	307	110:1012.0 131:745.0 133:372.0 134:199.0 147:22798.0 148:3270.0 149:1874.0 173:6.0 175:109.0 180:47.0 184:647.0 190:385.0 191:63.0 200:2394.0 201:186.0 208:449.0 219:242.0 223:46.0 252:21.0 271:78.0 281:109.0 282:197.0 283:138.0 309:14.0 325:3.0 336:10.0 341:126.0 357:3.0 398:9.0 399:9.0 410:23.0 430:5.0 485:7.0 500:9.0		37	71	151929.1891891892	38995.91549295775	0.2566716488192288	156879	139985	106538	94632	57486	46055	45887	136007	27787	50579	41738	46986	27644	19131	44952	46110	181519	166876	54463	201742	155436	278236	189355	102620	209455	104244	181135	194754	154219	97918	174691	212607	46157	23444	47516	61546	29266	32261	35416
oxamic acid	338211	147	1509954	86:744.0 100:3830.0 101:716.0 102:776.0 103:1673.0 114:160.0 118:413.0 126:36.0 130:1075.0 131:3190.0 133:690.0 147:44590.0 148:6349.0 149:3730.0 150:332.0 158:400.0 162:9.0 173:47.0 174:1134.0 175:507.0 176:163.0 186:7.0 188:454.0 189:1241.0 190:4625.0 191:680.0 192:328.0 218:1692.0 220:162.0 242:10.0		5	103	75683.6	2694182.0582524273	35.597963868690535	385655	614565	488580	410552	3864755	3403057	3610360	851764	2381137	3409978	3523594	112780	3215567	3234587	3848513	3863193	3758057	3740532	3179263	3889181	32456	125556	3718849	3254227	3569952	267597	3711273	3508501	340412	284366	259984	303150	3836363	3677538	3610250	3870990	3055024	3202609	3028247
oxoproline	487360	156	3203	85:50204.0 94:7257.0 96:9760.0 103:19817.0 105:9381.0 108:5167.0 110:18796.0 112:86114.0 113:24535.0 114:43319.0 122:11016.0 126:11422.0 127:7428.0 133:106500.0 139:4628.0 140:86546.0 141:30119.0 147:561878.0 150:6185.0 152:1418.0 154:28162.0 155:17459.0 156:3227529.0 157:409681.0 158:67935.0 168:8537.0 169:851.0 170:6753.0 190:4127.0 196:1319.0 213:1212.0 214:16929.0 215:4408.0 224:164.0 225:160…		85	23	898249.3176470589	1190152.4782608696	1.324968975627439	1944556	1610416	2276186	1964454	565182	1518533	948272	1639968	451007	1247282	1090400	1146562	877092	688166	530557	606143	1189684	1336515	1208393	1210499	962614	1728944	1276818	561169	1576143	1626173	1152237	1430886	1572867	1476209	1700481	1824868	502840	423943	1321728	704587	883721	868536	1046080
palatinitol 1	996872	204	3689	87:26.0 89:9.0 94:13.0 97:223.0 98:261.0 102:4.0 103:546.0 109:168.0 111:189.0 112:70.0 113:102.0 117:1109.0 123:10.0 129:1263.0 132:267.0 133:194.0 139:21.0 140:6.0 147:1473.0 148:422.0 157:142.0 159:92.0 161:60.0 163:11.0 169:317.0 170:1.0 172:57.0 189:102.0 191:20.0 197:26.0 199:9.0 201:194.0 203:37.0 204:1464.0 205:582.0 206:145.0 209:19.0 213:66.0 215:46.0 217:738.0 218:168.0 219:57.0 220:4.…		20	88	309.4	856.6590909090909	2.768775342304754	266	1964	1511	2513	90	942	776	1712	504	950	1081	784	315	634	659	470	921	785	1488	166	528	1137	800	464	407	1661	730	721	1645	333	708	155	483	439	1017	724	1702	709	981
palmitic acid	714533	117	5	85:76159.0 86:35976.0 87:26563.0 88:20920.0 89:71440.0 90:10429.0 91:24329.0 92:4154.0 93:56119.0 94:6221.0 95:148338.0 96:16765.0 97:125227.0 98:99381.0 99:67413.0 100:10238.0 101:43896.0 102:13098.0 103:10518.0 104:667.0 105:72431.0 106:6915.0 107:28456.0 108:3243.0 109:40619.0 110:7198.0 111:57130.0 112:28367.0 113:13129.0 114:3872.0 115:27388.0 116:177441.0 117:2649921.0 118:264596.0 119:1129…		106	2	81147.56603773584	99790.0	1.2297349738573171	71586	91080	104801	93099	49012	86712	84156	82838	42082	105748	81981	56769	134970	102503	46153	53035	120670	122318	126356	62468	78637	146112	129346	45845	109344	116297	84275	105510	63609	57275	138584	81186	52262	43570	58630	54674	100754	107406	112166
pelargonic acid	399177	215	67	86:842.0 99:248.0 100:16.0 101:1318.0 105:12.0 116:1668.0 117:35585.0 118:3280.0 127:99.0 129:14591.0 130:1028.0 131:9751.0 132:9159.0 133:349.0 143:1108.0 145:3210.0 146:614.0 159:483.0 162:16.0 165:25.0 170:1584.0 171:885.0 185:130.0 187:689.0 198:439.0 201:590.0 202:47.0 210:134.0 214:1278.0 215:13951.0 216:2509.0 217:370.0 230:120.0 256:5.0 339:11.0 359:27.0 415:33.0 466:26.0 498:1.0		3	105	206.33333333333334	298.7047619047619	1.447680590814678	529	404	462	568	128	224	232	462	188	259	236	189	207	297	250	240	286	112	250	286	287	365	178	194	232	475	311	239	498	352	587	577	157	212	599	167	386	153	230
phenylalanine	537066	218	370	85:28964.0 86:197579.0 87:62627.0 88:22508.0 89:138614.0 90:69194.0 91:1960527.0 92:286027.0 93:54456.0 94:4761.0 95:12261.0 96:6816.0 97:231.0 98:20030.0 99:12225.0 100:2060829.0 101:305993.0 102:162173.0 103:294242.0 104:65257.0 105:90678.0 106:10349.0 107:29981.0 108:3792.0 109:4406.0 110:2549.0 111:1067.0 113:11439.0 114:4282.0 115:106845.0 116:59519.0 117:177656.0 118:140274.0 119:118338.0 1…		79	29	31571.74683544304	8901.724137931034	0.28195222089953514	14821	15833	17709	14478	23670	36156	29595	14752	16190	38934	34523	30604	38006	25559	17760	17734	6933	6996	22389	5389	4597	7477	6397	3800	7128	14591	6784	6508	14089	12994	7353	8005	19643	17518	32731	24931	30095	37287	44027
phosphate	347743	158	21156	85:44146.0 87:126805.0 88:79153.0 89:184618.0 90:33222.0 91:145071.0 92:25910.0 93:35201.0 94:12661.0 95:19031.0 96:59598.0 97:23046.0 98:74694.0 99:37730.0 100:181335.0 101:67630.0 102:412537.0 103:682647.0 104:145130.0 105:360474.0 106:59379.0 107:188537.0 108:14403.0 109:67865.0 110:9154.0 111:9118.0 112:17862.0 113:30358.0 114:12952.0 115:660318.0 116:149503.0 117:303516.0 118:48654.0 119:365…		3	105	56262.333333333336	25954.69523809524	0.4613156565036745	28495	29688	50067	38218	23145	23846	24618	31123	17545	24086	24007	26594	23924	21720	21074	19851	17191	16876	22159	17006	15517	15497	16720	10071	16069	32889	16398	16857	992	27172	29488	34070	20508	21100	22407	24024	23356	23574	26289
phytol	762409	143	46762	85:38887.0 86:2780.0 87:8176.0 88:4944.0 89:18691.0 90:2236.0 91:16363.0 92:2154.0 93:20674.0 94:13252.0 95:139637.0 96:66270.0 97:84136.0 98:13370.0 99:24686.0 100:1909.0 101:42095.0 102:5056.0 103:87463.0 104:8340.0 105:5653.0 106:318.0 107:11076.0 108:3540.0 109:56661.0 110:25061.0 111:54591.0 112:12065.0 113:30332.0 114:4062.0 115:10345.0 116:14478.0 117:13446.0 118:1358.0 119:598.0 121:6501.…		1	107	627.0	1075.1121495327102	1.7146924234971455	1410	982	3104	1414	932	1469	1222	1248	513	1419	1259	1179	1241	856	830	800	1427	1306	1609	1046	1092	2179	1157	631	1793	2974	1109	1881	2211	2539	1553	1862	757	347	1524	1024	1194	1158	1634
proline	365853	142	374	85:46955.0 86:44518.0 87:10099.0 89:1707.0 91:152.0 92:198.0 93:1165.0 94:72.0 95:2404.0 96:9956.0 97:8680.0 98:29155.0 99:59578.0 100:83588.0 101:29339.0 103:6020.0 105:10592.0 107:9411.0 108:3499.0 109:1638.0 110:3646.0 111:5460.0 112:10685.0 113:35883.0 114:8789.0 115:36600.0 116:12083.0 117:18267.0 118:5555.0 119:12957.0 120:1793.0 122:3270.0 123:1020.0 124:21489.0 125:905.0 126:27088.0 127:2…		8	100	6362.875	2212.32	0.34769188456476047	6191	3651	10832	7105	1036	1279	1237	3470	1284	1078	1174	1192	1480	1375	1189	771	1395	1660	2250	1624	1394	1555	1424	2159	1323	5276	1533	1875	3970	5121	3117	4606	1307	1180	1046	1595	1376	1411	1289
pyrovate	216229	174	14	85:1480.0 86:56129.0 87:22183.0 89:1887.0 91:7425.0 98:507.0 100:72758.0 101:7229.0 102:17334.0 103:5804.0 104:128.0 106:1328.0 112:732.0 114:8965.0 116:7231.0 128:4894.0 129:4869.0 130:291147.0 131:33558.0 132:11405.0 144:5780.0 145:2245.0 146:2360.0 151:1477.0 152:289.0 153:111.0 155:125.0 157:497.0 158:1224.0 160:686.0 161:340.0 164:460.0 172:289.0 173:199.0 174:264066.0 175:33336.0 176:11490.…		4	104	1090.75	2482.9615384615386	2.276380049013558	641	407	2165	1760	4373	1362	4655	1467	2302	1259	1402	1409	6599	1215	3373	1320	4422	4465	2940	4499	824	1290	4200	615	1096	1350	1313	1214	335	355	1382	1566	1121	1018	23888	1435	1328	7626	1465
ribose	552243	217	3365	89:2765.0 97:460.0 101:948.0 103:22087.0 104:1939.0 105:1480.0 110:1477.0 112:24.0 117:3274.0 119:464.0 129:3126.0 133:3816.0 135:359.0 139:67.0 142:711.0 145:369.0 146:251.0 147:6363.0 150:369.0 157:357.0 160:1689.0 162:117.0 164:80.0 169:437.0 173:372.0 174:1703.0 178:36.0 181:38.0 184:226.0 185:140.0 186:65.0 187:61.0 189:2722.0 190:380.0 191:780.0 192:13.0 196:65.0 204:903.0 205:1120.0 207:95…		98	10	43731.08163265306	78773.0	1.8013046341205037	97639	88704	115303	78540	35350	36017	24976	88457	26003	35546	31302	23116	51289	40570	30744	38177	25251	22584	68781	24648	26327	39445	28183	14844	31595	87769	27348	28809	76353	74489	70051	78222	31188	30071	78033	49232	48919	51627	59703
salicylic acid	479091	267	388358	85:34143.0 87:3794.0 89:45255.0 90:20951.0 91:139626.0 92:42212.0 93:10985.0 94:4192.0 95:15730.0 96:1966.0 97:5956.0 105:24359.0 106:3192.0 107:3856.0 109:4163.0 111:4972.0 115:15878.0 116:1803.0 119:10434.0 120:12062.0 121:11698.0 123:2942.0 124:752.0 125:811.0 126:11165.0 131:10742.0 133:38837.0 134:7193.0 135:145322.0 136:20498.0 137:14448.0 139:665.0 140:4916.0 149:88326.0 150:16171.0 151:29…		2	106	3080.5	1233.754716981132	0.40050469630940827	4085	3141	5128	4448	582	708	597	3722	507	515	622	498	572	487	429	513	1805	1717	860	1933	2077	3277	1715	990	3134	3747	2292	3272	3020	3442	3645	4420	469	432	812	505	587	605	745
serine	394648	204	110	87:622.0 100:4922.0 101:818.0 103:529.0 111:338.0 114:1366.0 116:1834.0 119:398.0 121:38.0 130:1327.0 132:1808.0 133:1816.0 146:272.0 147:1350.0 174:240.0 184:76.0 187:95.0 188:1210.0 189:434.0 203:108.0 204:8089.0 205:1026.0 206:278.0 218:4544.0 219:346.0 220:135.0 221:243.0 240:161.0 245:198.0 260:25.0 278:499.0 304:32.0 305:22.0 320:24.0 334:14.0 343:15.0 345:36.0 405:19.0 422:33.0 430:24.0 45…		83	25	125651.1204819277	98301.92	0.7823401782886503	20811	13307	27535	17738	70794	120906	108402	16186	53989	123659	147846	118995	153701	103178	90521	140452	19684	20426	116869	140151	8171	21169	138071	14160	18557	11118	19417	18812	11937	20756	15946	20574	73479	63756	209695	213755	132009	142517	156703
serine minor	339183	116	504	85:14181.0 87:2172.0 89:4740.0 90:432.0 99:2864.0 100:14132.0 101:2393.0 102:4498.0 103:12246.0 108:278.0 109:301.0 111:508.0 112:2196.0 113:3086.0 115:983.0 116:117683.0 117:3203.0 118:388.0 126:135.0 127:1483.0 130:5879.0 131:289.0 132:47874.0 133:10282.0 144:9945.0 145:20.0 146:2531.0 147:14840.0 148:1840.0 149:2613.0 159:3191.0 160:375.0 180:728.0 188:1345.0 190:918.0 198:123.0 213:379.0 214:…		22	86	64567.86363636364	118560.74418604652	1.836219095830126	25619	31036	28096	26197	159755	170528	149970	30077	144655	189378	156987	173696	89592	96376	132446	142352	103730	102776	166985	108340	101474	11066	103991	89553	21009	23919	102856	18830	24211	21468	22845	16741	139630	122833	142690	150992	97718	94246	109758
spermidine	776227	174	48330	85:69726.0 86:1022572.0 87:88790.0 88:102677.0 89:12415.0 90:2143.0 96:323764.0 97:42652.0 98:167742.0 99:50122.0 100:669409.0 101:116749.0 102:153039.0 103:34187.0 104:11183.0 108:2643.0 110:92530.0 111:86829.0 112:156747.0 113:46379.0 114:142409.0 115:74959.0 116:364830.0 117:105208.0 118:35746.0 119:6721.0 124:7435.0 125:3739.0 126:12724.0 127:15911.0 128:191305.0 129:75451.0 130:255939.0 131:…		15	93	3222.8	3442.0	1.0680153903438003	10484	7690	12787	11956	1617	3319	3637	7295	1587	3537	1493	2905	750	677	1852	1356	7905	8180	2256	7256	4386	8568	8032	3030	6731	7604	7188	6340	6474	6297	7813	8514	426	389	3133	634	491	1016	928
stearic acid	788872	117	12	85:58159.0 86:8261.0 87:17024.0 88:13053.0 89:47732.0 90:4371.0 91:10604.0 93:24215.0 94:2539.0 95:91706.0 96:10775.0 97:65306.0 98:71424.0 99:24517.0 100:6502.0 101:26201.0 102:8756.0 103:6736.0 105:43578.0 107:21314.0 108:2055.0 109:27943.0 110:5478.0 111:44872.0 112:21240.0 113:8591.0 114:3577.0 115:16347.0 116:109506.0 117:1717431.0 118:168592.0 119:73425.0 120:3045.0 121:17015.0 122:2346.0 1…		95	13	23973.484210526316	154002.0	6.423847224191991	184524	180662	272184	229712	10426	20437	18134	210797	7958	24830	18936	12450	321700	23010	9490	11067	30349	29536	30511	13533	19197	377687	31674	10786	27191	100150	19597	26460	165935	11207	129305	205645	10478	9267	12566	11279	22197	23451	24732
succinic acid	370363	247	1478	85:15514.0 89:5623.0 91:1991.0 103:23359.0 105:8717.0 107:608.0 116:69724.0 117:125160.0 120:1389.0 128:892.0 129:212456.0 130:71279.0 133:394019.0 143:5703.0 147:873345.0 148:124232.0 149:68265.0 150:6181.0 151:5394.0 153:759.0 156:2715.0 157:10631.0 161:5429.0 163:3702.0 169:238.0 172:59307.0 173:59447.0 187:1311.0 191:5325.0 212:571.0 214:13.0 232:1608.0 244:41.0 247:114649.0 262:3716.0 298:51…		21	87	84013.95238095238	79410.4827586207	0.9452058914993341	76239	71216	101184	89729	35668	51943	38220	70816	50727	49397	46979	42584	95179	81267	30707	32715	83630	80350	121901	78427	81118	103432	78891	53326	101571	70418	85453	103367	62019	61233	65950	78583	49667	48095	114138	69132	93040	99248	108374
sucrose	912843	361	38	89:2350.0 90:585.0 93:135.0 101:1075.0 102:621.0 103:17069.0 111:564.0 113:604.0 117:5270.0 125:280.0 129:13525.0 130:1023.0 131:1660.0 133:5094.0 136:295.0 139:645.0 143:2800.0 144:153.0 149:3056.0 150:328.0 151:579.0 154:102.0 155:1310.0 156:534.0 157:2810.0 169:9397.0 170:1139.0 171:603.0 175:370.0 178:411.0 180:105.0 183:232.0 187:174.0 189:2369.0 190:428.0 191:4150.0 195:454.0 200:446.0 201:…		98	10	13504.744897959185	94962.7	7.031802578836614	36812	30722	176447	34655	9755	17019	11237	30139	6494	17004	15045	12239	13612	10730	9083	8199	13129	12398	17156	10955	9451	17284	12035	6544	15238	92834	11852	14060	25270	98753	88815	33054	7648	6139	19230	10371	12925	13354	15076
tagatose 1	629964	307	21199	85:22106.0 86:5509.0 87:2874.0 88:18736.0 89:153485.0 90:9376.0 91:5742.0 101:63336.0 103:1169827.0 104:114775.0 105:54156.0 106:2550.0 111:1559.0 112:339.0 113:15619.0 114:36007.0 115:23484.0 116:22778.0 117:143907.0 118:17992.0 119:16567.0 120:1172.0 126:12092.0 128:11447.0 129:157178.0 130:36007.0 131:75117.0 132:45047.0 133:222614.0 134:20007.0 135:11607.0 139:822.0 142:15587.0 143:24285.0 14…		19	89	19345.052631578947	15395.629213483146	0.7958432322045614	26180	17990	23923	21336	15130	18019	12384	16392	11934	14240	6486	11659	19437	14637	13232	12712	12036	12310	25162	11050	7446	17573	11192	6215	16486	21683	12903	15708	15637	15504	19062	26256	10706	10098	30034	18106	15332	19823	20887
tagatose 2	637170	103	21146	85:131463.0 86:50205.0 87:198646.0 88:232178.0 89:1907856.0 90:202093.0 91:80246.0 92:3493.0 94:16163.0 96:11858.0 97:29045.0 98:60686.0 99:110548.0 100:106837.0 101:579115.0 102:204972.0 103:1.8742607E7 104:1781074.0 105:844514.0 106:59763.0 107:12694.0 108:10600.0 109:2304.0 110:31183.0 111:43872.0 112:56681.0 113:209013.0 114:341472.0 115:265370.0 116:219710.0 117:2728292.0 118:338634.0 119:38…		40	68	120826.8	232761.41176470587	1.9264054974948097	244171	199299	291784	308609	141630	247303	109496	243948	136361	193899	78344	101006	235896	19634	157410	154914	127643	146937	366202	136719	131352	143037	142417	71536	227223	216355	134004	189603	238915	135918	315522	255570	136318	123760	416632	167114	41386	246862	274169
taurine	556375	326	21186	85:10651.0 86:74991.0 87:15404.0 88:816.0 89:4689.0 90:929.0 96:5.0 97:449.0 98:3912.0 99:3255.0 100:186097.0 101:22860.0 102:14084.0 103:36841.0 104:5055.0 106:897.0 107:966.0 108:1831.0 111:390.0 112:4326.0 113:12593.0 114:39205.0 115:24014.0 116:13640.0 117:11927.0 118:4796.0 119:9255.0 121:719.0 122:3462.0 123:4176.0 124:1099.0 128:1932.0 130:81672.0 131:57777.0 132:10629.0 133:141711.0 134:1…		10	98	6985.7	4240.540816326531	0.6070316240786938	4740	10923	12266	8495	1382	7645	4910	7404	2081	9503	8740	7899	5614	5346	1902	1500	9896	9587	1329	2167	845	4731	7155	2539	9276	3730	7889	3274	8205	8717	11518	9494	1662	1627	932	2217	8689	8805	8786
threitol	468643	217	21346	85:10964.0 86:1628.0 87:8166.0 88:4290.0 89:30141.0 90:2723.0 91:413.0 94:1365.0 95:436.0 96:131.0 97:1286.0 99:5585.0 101:44369.0 102:2029.0 103:190463.0 104:19691.0 105:10823.0 106:1811.0 107:72.0 108:33.0 109:1363.0 111:3913.0 113:1703.0 114:1955.0 115:14131.0 116:40085.0 117:154379.0 118:15944.0 119:14452.0 120:1415.0 121:234.0 126:706.0 127:1400.0 129:55378.0 130:3865.0 131:37846.0 132:6942.…		10	98	393575.9	1040041.2959183673	2.6425431433133157	397946	271753	398805	900661	837198	1216782	982530	1349651	660686	1178676	1129263	1053720	1087760	928103	722671	786647	1147115	1107798	1217121	1022996	1078115	1271581	1088543	617241	1235911	1360006	1125091	1241533	312539	1313597	1361029	415424	733834	648958	1321764	973860	1057109	1123628	1198614
threonine	408364	218	372	85:99622.0 86:368376.0 87:323439.0 88:49817.0 89:29225.0 90:671.0 92:3125.0 94:1582.0 95:990.0 96:13681.0 97:17643.0 98:91620.0 99:54884.0 100:1551964.0 101:2497773.0 102:490222.0 103:261646.0 104:35870.0 105:62758.0 106:10714.0 107:4926.0 108:1669.0 110:8597.0 112:55216.0 113:53312.0 114:406844.0 115:384839.0 116:108491.0 117:3779639.0 118:472828.0 119:258210.0 120:31958.0 123:3934.0 124:2916.0 …		103	5	20094.47572815534	1319.4	0.0656598369546574	2642	2417	4669	3356	14886	27717	22418	2568	11451	30131	28827	24102	28102	20609	16954	13080	1250	1392	27976	1344	1597	1357	1161	1166	1386	2356	1790	1293	2279	2160	2148	2353	14095	12386	25020	17635	25376	28295	30187
threonine minor	360507	130	960	85:7604.0 86:13823.0 87:25105.0 88:3435.0 89:2475.0 90:2642.0 91:87.0 97:4025.0 98:4630.0 99:2815.0 100:16842.0 101:11449.0 102:10029.0 103:6630.0 104:136.0 105:1307.0 109:281.0 110:716.0 111:1040.0 112:1428.0 114:9737.0 115:12763.0 116:10814.0 117:150011.0 118:17788.0 119:7869.0 124:482.0 125:817.0 127:1654.0 128:3214.0 129:4137.0 130:126622.0 131:42528.0 132:30208.0 133:16096.0 134:2325.0 137:2…		16	92	4559.625	79744.53260869565	17.48927436109234	3635	1804	3267	2656	43010	152544	57312	3321	35110	121717	87778	50213	120224	146978	37319	43694	172325	65886	181905	52608	160167	135186	46815	20979	148186	2716	126837	143137	1752	728	1959	1533	43049	33453	145487	54825	163683	115550	182170
threose *	446534	350	45	86:4884.0 87:7942.0 88:1143.0 100:43.0 101:2735.0 102:1163.0 106:255.0 110:572.0 116:2101.0 117:5210.0 118:654.0 131:11657.0 132:3947.0 133:9638.0 134:2203.0 143:318.0 144:154.0 145:244.0 147:32994.0 148:8067.0 149:2644.0 150:215.0 151:94.0 158:156.0 159:19.0 160:7657.0 161:1595.0 174:1615.0 175:381.0 188:3498.0 189:1412.0 190:797.0 193:373.0 205:1909.0 206:257.0 207:5989.0 208:708.0 209:777.0 21…		106	2	6924.867924528302	1011.5	0.14606776779340522	26309	18874	39680	32776	2668	2043	2063	21617	1871	2116	2481	1623	2367	2275	2570	2776	1741	1796	1176	2091	1163	1966	1791	838	2023	23861	1399	1398	19080	19479	15230	17643	2307	1866	2374	2675	2281	2497	2473
thymine	419573	255	738	101:1173.0 110:1944.0 113:7275.0 114:916.0 127:105.0 136:255.0 140:1010.0 145:42.0 147:8860.0 148:910.0 149:1972.0 158:1091.0 182:866.0 184:204.0 212:229.0 229:69.0 239:803.0 241:102.0 242:589.0 254:127.0 255:8973.0 256:525.0 257:1147.0 270:1554.0 272:34.0 273:36.0 274:23.0 293:109.0 348:21.0 358:23.0 366:8.0 390:2.0 412:4.0 452:1.0 454:41.0 459:7.0 466:14.0 471:45.0 492:5.0 497:13.0		76	32	3070.184210526316	3740.46875	1.2183206262267823	4321	3353	6013	5483	2327	4801	2777	4383	1595	3460	4273	2675	3640	2338	2550	2886	4770	4336	4234	3884	3374	7405	3875	1535	6076	2886	4828	5759	2417	2902	4195	5565	1743	1177	4937	3662	2997	3744	4067
trehalose	947848	361	3209	89:9543.0 90:911.0 103:108991.0 104:9996.0 105:4765.0 117:35973.0 118:3756.0 119:4419.0 129:92107.0 131:20197.0 132:2977.0 133:30790.0 134:4194.0 142:2448.0 145:4084.0 146:656.0 147:150743.0 148:24040.0 149:19492.0 150:2210.0 155:15106.0 156:2470.0 159:2619.0 160:134.0 161:1657.0 162:254.0 169:59414.0 170:9628.0 173:4106.0 174:713.0 175:2661.0 176:537.0 177:3038.0 178:651.0 183:4011.0 184:600.0 1…		55	53	69110.85454545454	1511.3207547169811	0.021868066379109496	196532	190812	264852	257693	1296	1857	1565	189467	942	2223	2672	1551	1756	1637	1205	952	1650	1197	2444	1345	1203	2212	1560	819	1359	183778	1426	1329	170978	189197	169140	170473	494	981	2156	1562	1342	1693	2042
tryptophan	782003	202	373	85:9642.0 86:18916.0 87:4559.0 88:5089.0 89:11476.0 90:3713.0 91:5905.0 93:6388.0 94:2654.0 95:912.0 98:6077.0 100:126523.0 101:56815.0 102:62691.0 103:49256.0 104:2861.0 105:10929.0 106:1856.0 108:351.0 112:612.0 113:3298.0 115:26532.0 117:27972.0 118:7609.0 119:12238.0 121:1082.0 122:1123.0 127:493.0 128:21022.0 129:123284.0 130:120575.0 131:39708.0 132:68553.0 133:24585.0 134:10721.0 135:6197.…		91	17	39362.296703296706	72113.58823529411	1.8320472704849662	17391	23004	11230	19045	52859	74229	55023	16442	36117	70696	62630	54388	57498	38662	46684	38146	12589	11982	55901	9893	9225	14569	12305	6105	12919	17528	11653	12156	18742	17641	19523	19221	39625	32838	74693	54044	42898	49573	55014
tyrosine	670938	218	369	86:154767.0 89:144476.0 90:92761.0 91:218648.0 92:19532.0 100:2064021.0 101:276773.0 102:129046.0 103:198952.0 104:64957.0 105:133307.0 106:25656.0 107:37315.0 108:7328.0 115:89754.0 116:30492.0 117:171814.0 118:92095.0 119:103647.0 120:15565.0 121:46892.0 122:7658.0 123:13827.0 128:24361.0 130:355751.0 131:225346.0 132:343881.0 133:371951.0 134:77734.0 135:159422.0 136:24432.0 137:24542.0 140:35…		107	1	83659.91588785047	97603.0	1.1666638552546575	30532	31258	32845	21809	98072	154654	110154	26736	62316	146937	130468	111479	95796	93959	86882	73895	18839	19711	129427	15091	12500	21624	18003	7152	22094	23637	18303	19606	28035	25951	32716	33993	73364	57709	155509	105995	63562	123368	142996
uracil	385677	241	441	85:19409.0 86:7858.0 88:1679.0 90:3018.0 91:929.0 98:7254.0 99:174329.0 100:41294.0 101:18606.0 102:10823.0 103:10673.0 104:3970.0 108:1777.0 109:7559.0 110:1004.0 111:4258.0 112:2819.0 113:27061.0 114:5224.0 116:3287.0 117:9859.0 119:110.0 124:1499.0 125:683.0 126:37410.0 127:7024.0 128:2459.0 129:2020.0 130:2002.0 131:18571.0 132:558.0 135:9455.0 136:901.0 138:1472.0 139:1722.0 140:1502.0 144:2…		66	42	86466.5	88627.90476190476	1.0249970192144329	122743	114163	162524	145761	80879	100259	77855	112896	61632	96956	95744	97641	84327	83480	62482	62372	85978	82708	106726	93233	79429	110791	81190	39586	103042	113205	96019	102738	102755	98128	107655	124226	57934	54500	109590	85198	84667	102223	97828
urea	328424	171	380	85:105439.0 86:94993.0 87:247148.0 88:42113.0 89:23591.0 90:21897.0 92:1968.0 93:1002.0 96:14561.0 97:20202.0 98:23132.0 99:851846.0 100:587268.0 101:173469.0 102:84755.0 103:61987.0 104:15849.0 105:26537.0 106:3942.0 107:2823.0 109:1006.0 111:65195.0 112:12442.0 113:73084.0 114:95944.0 115:116870.0 116:75858.0 117:71663.0 118:20782.0 119:10114.0 120:1308.0 121:2152.0 122:1643.0 123:927.0 124:946…		3	105	22354.0	101409.59047619048	4.536529948831998	6546	9256	7495	281146	45896	37117	49847	9504	60258	47824	51008	69842	18610	43778	51225	786711	60915	63389	102832	45589	45176	22880	49025	1460881	33182	4206	64026	39574	5495	210696	4332	4717	44004	53814	136484	43208	41094	51659	42131
uric acid	731588	442	652043	85:206572.0 86:400784.0 87:137888.0 88:31132.0 89:15632.0 94:10762.0 95:13040.0 96:21739.0 97:35808.0 98:229827.0 99:288176.0 100:2760855.0 101:345131.0 102:196356.0 103:127307.0 104:25670.0 105:75808.0 106:11136.0 107:9071.0 108:5704.0 109:8148.0 110:56203.0 111:161935.0 112:59069.0 113:146974.0 114:149105.0 115:249147.0 116:131158.0 117:378510.0 118:69581.0 119:91019.0 120:12096.0 121:6137.0 12…		99	9	138866.1717171717	212950.44444444444	1.5334940238588843	102207	115310	52458	115553	196359	228624	177428	79506	141652	228215	236823	192097	219779	162959	202137	225928	225952	187408	161671	184116	141167	216292	163128	124760	186874	96656	213892	165841	102971	109135	116180	163917	176813	209324	191609	142481	203960	207198	218695
uridine	856383	245	488	85:2243.0 86:5924.0 87:3200.0 89:6749.0 90:772.0 91:1888.0 94:757.0 95:4530.0 96:5052.0 97:5581.0 98:1304.0 99:36712.0 100:24294.0 101:15173.0 102:4234.0 103:43359.0 104:5001.0 105:4758.0 108:630.0 109:1292.0 110:983.0 111:5713.0 112:840.0 113:10615.0 114:2021.0 115:10931.0 116:6360.0 117:47777.0 118:3648.0 119:1806.0 121:1057.0 124:1512.0 125:3576.0 126:8073.0 127:4643.0 129:37025.0 130:10440.0 …		81	27	572.0	582.1111111111111	1.0176767676767677	1002	1368	1465	1212	613	742	377	967	292	518	2272	839	509	173	425	364	466	433	476	714	132	442	479	121	517	833	470	483	761	933	1176	1716	511	231	826	661	291	475	815
valine	314154	144	367	85:105150.0 86:248235.0 87:91914.0 88:46675.0 89:21583.0 90:12136.0 92:6877.0 93:5899.0 94:4617.0 95:3656.0 96:40848.0 97:27056.0 98:109950.0 99:64631.0 100:1418232.0 101:248267.0 102:147492.0 103:261639.0 104:34943.0 105:38393.0 106:7176.0 107:5923.0 108:5856.0 109:4388.0 110:30835.0 111:13247.0 112:119286.0 113:49524.0 114:287437.0 115:127917.0 116:51312.0 117:166739.0 118:56770.0 119:59382.0 1…		59	49	27130.237288135595	13868.816326530612	0.5111940665773544	12267	10822	17580	15038	16379	21013	22156	9882	17370	26766	23466	23817	28506	23801	18038	10233	5707	5388	22353	4234	4178	4516	5070	1570	4472	13227	5048	4234	9494	9667	9802	9836	16265	14286	24738	16974	24018	27994	28696
valine 1TMS *	238601	146	530	86:11829.0 87:41526.0 88:2276.0 91:10091.0 92:1639.0 93:1543.0 96:786.0 99:1681.0 100:3183.0 101:1430.0 102:19185.0 103:37067.0 110:349.0 113:11007.0 114:817.0 115:2996.0 118:7150.0 128:26562.0 129:3946.0 130:32123.0 131:10412.0 132:3570.0 134:3035.0 135:3076.0 138:506.0 140:333.0 141:671.0 144:1547.0 145:138.0 146:66548.0 147:14156.0 148:336.0 149:912.0 151:5184.0 152:1611.0 156:41528.0 157:9545…		68	40	950.6323529411765	2338.9	2.460362297541884	338	445	510	445	789	1706	887	401	574	1582	1302	1022	904	870	588	726	462	309	469	406	254	517	304	144	311	433	318	225	235	437	272	434	748	635	182	972	1267	984	1174
xanthine	701097	353	419	100:15798.0 105:3561.0 110:639.0 118:1976.0 120:303.0 131:11643.0 132:5043.0 138:583.0 144:508.0 147:47488.0 148:8254.0 152:949.0 157:4033.0 158:8364.0 159:1749.0 171:63.0 180:230.0 224:1130.0 238:4511.0 239:208.0 240:351.0 251:107.0 252:184.0 263:727.0 265:6993.0 266:1426.0 267:820.0 268:144.0 269:72.0 277:470.0 278:2635.0 279:10744.0 280:4278.0 281:2115.0 282:898.0 293:663.0 294:11778.0 295:514…		91	17	8174.076923076923	12643.882352941177	1.5468269349466446	18836	17781	24365	22806	10878	14221	9260	16929	6263	15411	15303	8077	8740	7337	10501	11062	10658	9166	7552	9054	6029	12643	9307	4153	10540	17394	8224	10955	15426	16058	15918	18510	6863	6048	11606	8438	8497	9345	10913
xanthurenic acid	796017	406	2332	89:596.0 101:84.0 109:205.0 114:422.0 122:25.0 129:1621.0 145:547.0 149:8.0 157:412.0 158:482.0 166:217.0 168:338.0 169:243.0 185:230.0 186:182.0 188:278.0 189:216.0 197:143.0 198:27.0 199:63.0 200:290.0 201:157.0 214:135.0 216:283.0 217:917.0 218:323.0 220:62.0 225:144.0 230:161.0 241:119.0 244:421.0 245:92.0 246:160.0 250:10.0 252:107.0 257:208.0 258:152.0 259:69.0 260:208.0 268:114.0 272:85.0 …		107	1	1201.7009345794393	0.0	0.0	2149	2045	2964	2585	836	1444	900	2008	547	1329	1254	907	1140	869	741	734	1368	1270	1617	1191	884	1947	1181	615	1550	1900	1220	1395	1868	1805	1979	2378	735	548	1735	973	1046	1229	1312
xylose 1	543061	217	2572	86:337.0 87:546.0 88:570.0 89:12673.0 90:556.0 91:1526.0 94:482.0 100:1431.0 101:4583.0 102:2222.0 103:89055.0 104:7713.0 105:7454.0 106:323.0 107:197.0 109:8.0 114:1986.0 115:1881.0 116:1958.0 117:8844.0 118:916.0 119:2394.0 123:140.0 127:991.0 128:620.0 129:10261.0 130:2394.0 131:6745.0 133:14043.0 134:2109.0 135:1344.0 140:295.0 143:3031.0 144:207.0 145:1125.0 147:37579.0 148:5083.0 149:3265.0…		84	24	79172.85714285714	153144.58333333334	1.9343066406837361	220561	189699	357590	325474	40891	132148	20490	252068	47765	104301	57082	25292	52720	36455	55438	47326	45214	8185	189643	14034	91495	21573	101800	33227	156793	256357	52623	132370	172794	161132	160358	275355	57062	51230	116328	62068	51688	52722	101635
[truncated: 69 more columns]
