# Supplementary material for: Systematic re-evaluation of the long-used standard protocol of urease-dependent metabolome sample preparation
Source: PLoS One. 2020 Mar 17;15(3):e0230072. doi: 10.1371/journal.pone.0230072 (PMC7077817; doi:10.1371/journal.pone.0230072)
Supplement: S7 Table — NT&WI, pooled urine samples, thermally not treated, incubated with water without urease and then extracted with a solvent, pure methanol; NT&DE, pooled urine samples, thermally not treated and directly extracted with the solvent without urease pretreatment; TT&UI, pooled urine samples, thermally treated, incubated with urease and extracted with the solvent; TT&WI, pooled urine samples, thermally treated, incubated with water without urease and then extracted with the solvent; TT&DE, pooled urine samples, thermally treated and directly extracted with the solvent without urease pretreatment. (XLSX) [file pone.0230072.s009.XLSX]

## Sheet: S7 Table
S7 Table. Non-parametric paired W test and U test for the comparisons of different urine pretreatment methods. NT&WI, pooled urine samples, thermally not treated, incubated with water without urease and then extracted with a solvent, pure methanol; NT&DE, pooled urine samples, thermally not treated and directly extracted with the solvent without urease pretreatment; TT&UI, pooled urine samples, t…
Metabolite	Paired W test p-value (NT&DE vs NT&WI)	BH adjusted paired W test p-value (NT&DE vs NT&WI)	Fold change: NT&DE/NT&WI	NT&DE -> NT&WI	Paired W test p-value (TT&DE vs. TT&WI)	BH adjusted paired W test p-value (TT&DE vs. TT&WI)	Fold change: TT&DE/TT&WI	TT&DE -> TT&WI	U test p-value (TT&WI vs. TD_UI)	BH adjusted U test p-value (TT&WI vs. TD_UI)	Fold change: TT&WI/TD_UI	TT&WI -> TD_UI
1,5-anhydroglucitol	0.15625	0.168155	1.76232	DECREASE	0.15625	0.519301	0.808407	INCREASE	0.0151515	0.0219503	0.616958	INCREASE
1-monopalmitin	0.03125	0.0415441	11.2962	DECREASE	0.03125	0.196181	9.51621	DECREASE	0.393939	0.440744	0.197972	INCREASE
1-monostearin	0.03125	0.0415441	8.74122	DECREASE	0.03125	0.196181	7.94057	DECREASE	0.393939	0.440744	0.195689	INCREASE
2-hydroxypyridine	0.03125	0.0415441	1.68704	DECREASE	0.21875	0.617969	0.894257	INCREASE	0.0021645	0.0038217	2.03981	DECREASE
2-hydroxyvalerate	0.03125	0.0415441	1.43828	DECREASE	0.03125	0.196181	0.582498	INCREASE	0.0021645	0.0038217	0.491001	INCREASE
2-ketoadipate	0.03125	0.0415441	1.3227	DECREASE	0.03125	0.196181	0.5831	INCREASE	1	1	0.902726	INCREASE
2-ketoisocaproic acid	0.03125	0.0415441	1.45038	DECREASE	0.589639	0.843407	0.929293	INCREASE	0.00865801	0.013221	0.58794	INCREASE
3,6-anhydro-D-galactose	0.0625	0.0735677	2.89133	DECREASE	1	1	1.04216	DECREASE	0.0649351	0.0833825	0.612903	INCREASE
3-hydroxypropionate	0.03125	0.0415441	2.17096	DECREASE	0.03125	0.196181	0.75533	INCREASE	0.0021645	0.0038217	0.289726	INCREASE
3-hydroxypyridine	0.03125	0.0415441	1.83858	DECREASE	0.0625	0.2825	0.850341	INCREASE	0.0021645	0.0038217	0.595183	INCREASE
5-aminovaleric acid	0.03125	0.0415441	1.85912	DECREASE	0.4375	0.737873	1.04777	DECREASE	0.004329	0.00698825	0.7387	INCREASE
5-deoxy-5-methylthioadenosine	0.03125	0.0415441	1.7734	DECREASE	0.09375	0.365302	1.20635	DECREASE	0.0021645	0.0038217	0.261941	INCREASE
adenosine	0.03125	0.0415441	1.51581	DECREASE	1	1	1.01353	DECREASE	0.0021645	0.0038217	0.535037	INCREASE
adipate	0.03125	0.0415441	1.85948	DECREASE	0.21875	0.617969	0.950815	INCREASE	0.0021645	0.0038217	0.753403	INCREASE
alanine	0.03125	0.0415441	2.11842	DECREASE	0.15625	0.519301	0.937548	INCREASE	0.0021645	0.0038217	0.623005	INCREASE
arabitol	0.03125	0.0415441	2.31468	DECREASE	1	1	1.00782	DECREASE	0.0649351	0.0833825	0.762977	INCREASE
arachidic acid	0.0625	0.0735677	2.06452	DECREASE	0.0625	0.2825	1.55439	DECREASE	0.484848	0.526807	0.928571	INCREASE
asparagine dehydrated	0.03125	0.0415441	2.14087	DECREASE	0.21875	0.617969	1.20908	DECREASE	0.0021645	0.0038217	0.141135	INCREASE
aspartate	0.03125	0.0415441	1.9115	DECREASE	1	1	0.976645	INCREASE	0.0021645	0.0038217	0.473256	INCREASE
benzoic acid	0.03125	0.0415441	1.31105	DECREASE	0.03125	0.196181	0.589073	INCREASE	0.818182	0.864061	0.993642	INCREASE
caffeic acid	0.3125	0.323968	1.1746	DECREASE	0.3125	0.737873	1.14337	DECREASE	0.025974	0.0357935	1.29086	DECREASE
capric acid	0.0625	0.0735677	2.06186	DECREASE	0.6875	0.863194	1.06161	DECREASE	0.179654	0.215967	0.761816	INCREASE
carnitine	0.0625	0.0735677	1.21188	DECREASE	0.599174	0.846334	0.944056	INCREASE	0.0021645	0.0038217	2.52527	DECREASE
citramalate	0.0625	0.0735677	2.02333	DECREASE	0.84375	0.972895	1.21969	DECREASE	0.0021645	0.0038217	0.510635	INCREASE
citric acid	0.03125	0.0415441	1.29105	DECREASE	0.03125	0.196181	0.771148	INCREASE	0.309524	0.353295	1.52468	DECREASE
dihydroxyacetone	0.03125	0.0415441	1.49072	DECREASE	0.84375	0.972895	0.985821	INCREASE	1	1	0.98121	INCREASE
DL-3-aminoisobutyrate	0.03125	0.0415441	2.11806	DECREASE	0.03125	0.196181	0.874474	INCREASE	0.0021645	0.0038217	2.46149	DECREASE
dodecanoic acid	0.3125	0.323968	1.10453	DECREASE	0.03125	0.196181	0.656735	INCREASE	0.025974	0.0357935	0.822274	INCREASE
ethanolamine	0.03125	0.0415441	1.39355	DECREASE	0.4375	0.737873	1.07882	DECREASE	0.937229	0.971623	0.988517	INCREASE
fructose	0.03125	0.0415441	2.42259	DECREASE	0.4375	0.737873	0.924946	INCREASE	0.0021645	0.0038217	0.64813	INCREASE
fucose	0.03125	0.0415441	1.98727	DECREASE	0.15625	0.519301	1.04068	DECREASE	0.0021645	0.0038217	0.657953	INCREASE
fumarate	0.03125	0.0415441	1.326	DECREASE	0.84375	0.972895	1.01311	DECREASE	0.0151515	0.0219503	2.56791	DECREASE
galactinol	0.09375	0.108099	1.61558	DECREASE	0.15625	0.519301	0.941477	INCREASE	0.179654	0.215967	0.789366	INCREASE
galactonate	0.03125	0.0415441	2.01946	DECREASE	0.3125	0.737873	0.57776	INCREASE	0.0021645	0.0038217	0.416454	INCREASE
galactose	0.03125	0.0415441	1.85291	DECREASE	1	1	1.05836	DECREASE	0.937229	0.971623	1.03069	DECREASE
galacturonate	0.03125	0.0415441	2.10826	DECREASE	0.03125	0.196181	0.886225	INCREASE	0.0021645	0.0038217	0.3702	INCREASE
gluconic acid lactone	0.0355223	0.0466747	1.84761	DECREASE	0.4375	0.737873	1.18467	DECREASE	0.179654	0.215967	0.812495	INCREASE
glucose	0.03125	0.0415441	2.04882	DECREASE	1	1	1.01953	DECREASE	0.0021645	0.0038217	0.653957	INCREASE
glycerate	0.03125	0.0415441	1.72258	DECREASE	0.09375	0.365302	1.15663	DECREASE	0.0021645	0.0038217	1.35827	DECREASE
glycerol	0.03125	0.0415441	1.15692	DECREASE	0.6875	0.863194	0.986552	INCREASE	0.0021645	0.0038217	0.399968	INCREASE
glycerol-1-phosphate	0.03125	0.0415441	1.62589	DECREASE	1	1	1.00904	DECREASE	0.004329	0.00698825	0.630853	INCREASE
glycine	0.03125	0.0415441	1.63619	DECREASE	0.4375	0.737873	1.08599	DECREASE	1	1	1.00534	DECREASE
glycocyamine	0.03125	0.0415441	3.29	DECREASE	0.5625	0.814904	1.07005	DECREASE	0.0021645	0.0038217	0.517703	INCREASE
glycolate	0.03125	0.0415441	1.83245	DECREASE	0.5625	0.814904	1.0331	DECREASE	0.0021645	0.0038217	0.698806	INCREASE
guaiacol	0.03125	0.0415441	1.59658	DECREASE	0.4375	0.737873	1.20221	DECREASE	0.0021645	0.0038217	3.29206	DECREASE
heptadecanoic acid	0.03125	0.0415441	4.38028	DECREASE	0.03125	0.196181	0.683828	INCREASE	0.484848	0.526807	0.733542	INCREASE
hexonate	0.03125	0.0415441	1.86299	DECREASE	0.6875	0.863194	0.974493	INCREASE	0.0021645	0.0038217	0.429389	INCREASE
histidine	0.0625	0.0735677	1.43503	DECREASE	0.0355223	0.200701	2.36554	DECREASE	0.0021645	0.0038217	0.151931	INCREASE
hypoxanthine	0.03125	0.0415441	2.03037	DECREASE	0.03125	0.196181	0.610574	INCREASE	0.0021645	0.0038217	0.657196	INCREASE
indole-3-lactate	0.03125	0.0415441	1.85582	DECREASE	0.4375	0.737873	1.05913	DECREASE	0.0021645	0.0038217	0.527956	INCREASE
inosine	0.0625	0.0735677	1.64402	DECREASE	0.4375	0.737873	1.09769	DECREASE	0.309524	0.353295	0.743753	INCREASE
isoleucine	0.0625	0.0735677	1.8094	DECREASE	0.5625	0.814904	1.01315	DECREASE	0.0021645	0.0038217	3.15688	DECREASE
isothreonate	0.03125	0.0415441	1.91968	DECREASE	0.4375	0.737873	0.959573	INCREASE	0.0021645	0.0038217	0.655634	INCREASE
lactamide	0.03125	0.0415441	1.56561	DECREASE	0.4375	0.737873	0.986085	INCREASE	0.004329	0.00698825	0.621587	INCREASE
lactate	0.15625	0.168155	1.63039	DECREASE	0.5625	0.814904	1.0496	DECREASE	0.0021645	0.0038217	0.433699	INCREASE
lactobionate	0.03125	0.0415441	2.08356	DECREASE	0.03125	0.196181	0.771541	INCREASE	0.025974	0.0357935	0.650155	INCREASE
lactose	0.03125	0.0415441	1.82534	DECREASE	0.6875	0.863194	1.26176	DECREASE	0.0021645	0.0038217	0.00309932	INCREASE
L-allothreonine	0.0625	0.0735677	2.52007	DECREASE	0.03125	0.196181	0.87575	INCREASE	0.00492204	0.00783366	0.597961	INCREASE
L-cysteine	0.03125	0.0415441	1.85787	DECREASE	0.21875	0.617969	0.909794	INCREASE	0.0021645	0.0038217	0.467968	INCREASE
leucine	0.03125	0.0415441	1.21147	DECREASE	0.0355223	0.200701	1.2043	DECREASE	0.0021645	0.0038217	0.54462	INCREASE
L-homoserine	0.03125	0.0415441	1.50562	DECREASE	0.6875	0.863194	1.03073	DECREASE	0.0021645	0.0038217	0.344117	INCREASE
lignoceric acid	0.3125	0.323968	1.46553	DECREASE	0.21875	0.617969	1.05119	DECREASE	0.004329	0.00698825	0.368368	INCREASE
lyxose	0.4375	0.449432	1.4587	DECREASE	0.4375	0.737873	1.11253	DECREASE	0.24026	0.282806	0.814672	INCREASE
malate	0.03125	0.0415441	1.66386	DECREASE	0.84375	0.972895	1.12118	DECREASE	0.004329	0.00698825	0.649367	INCREASE
malonate	0.15625	0.168155	1.36887	DECREASE	1	1	8.59245	DECREASE	0.309524	0.353295	0.489785	INCREASE
mannitol	0.03125	0.0415441	10.9241	DECREASE	0.84375	0.972895	1.04935	DECREASE	0.0021645	0.0038217	0.675451	INCREASE
mannose	0.03125	0.0415441	7.2592	DECREASE	1	1	0.843018	INCREASE	0.0021645	0.0038217	0.115605	INCREASE
melibiose	0.03125	0.0415441	1.77829	DECREASE	0.3125	0.737873	1.03194	DECREASE	0.484848	0.526807	0.792108	INCREASE
methionine	0.03125	0.0415441	2.37537	DECREASE	0.0625	0.2825	26.4687	DECREASE	0.0021645	0.0038217	0.0846855	INCREASE
methionine sulfoxide	0.03125	0.0415441	3.09023	DECREASE	1	1	0.97747	INCREASE	0.0649351	0.0833825	1.98618	DECREASE
myo-inositol	0.03125	0.0415441	2.05377	DECREASE	1	1	0.931601	INCREASE	0.0021645	0.0038217	0.601723	INCREASE
N-carbamoylaspartate	0.03125	0.0415441	1.82694	DECREASE	1	1	1.02551	DECREASE	0.0021645	0.0038217	0.452446	INCREASE
nicotinamide	0.03125	0.0415441	1.86371	DECREASE	0.5625	0.814904	1.02324	DECREASE	0.0649351	0.0833825	0.846486	INCREASE
N-methylalanine	0.03125	0.0415441	1.60798	DECREASE	0.6875	0.863194	1.09502	DECREASE	0.0021645	0.0038217	0.383316	INCREASE
O-phosphorylethanolamine	0.03125	0.0415441	2.20022	DECREASE	0.84375	0.972895	0.973552	INCREASE	0.0649351	0.0833825	0.476145	INCREASE
ornithine	0.03125	0.0415441	2.51384	DECREASE	0.4375	0.737873	0.912182	INCREASE	0.0021645	0.0038217	0.890783	INCREASE
oxalate	0.15625	0.168155	0.727089	INCREASE	0.03125	0.196181	0.904325	INCREASE	0.0021645	0.0038217	1.54214	DECREASE
oxamate	1	1	0.91929	INCREASE	0.03125	0.196181	0.893078	INCREASE	0.0021645	0.0038217	8.43496	DECREASE
oxoproline	0.03125	0.0415441	1.99225	DECREASE	0.0625	0.2825	0.814316	INCREASE	0.0021645	0.0038217	0.735651	INCREASE
palatinitol	0.03125	0.0415441	1.9359	DECREASE	0.15625	0.519301	0.976727	INCREASE	0.132035	0.167639	0.429864	INCREASE
palmitic acid	0.0625	0.0735677	1.44351	DECREASE	0.6875	0.863194	0.94464	INCREASE	0.818182	0.864061	1.00221	DECREASE
pelargonic acid	0.11485	0.131091	1.70347	DECREASE	0.4375	0.737873	1.24589	DECREASE	0.0151515	0.0219503	0.572589	INCREASE
phenylalanine	0.03125	0.0415441	2.06975	DECREASE	0.6875	0.863194	1.09531	DECREASE	0.0021645	0.0038217	0.376883	INCREASE
phosphate	0.09375	0.108099	1.0714	DECREASE	0.5625	0.814904	1.08129	DECREASE	0.0021645	0.0038217	0.637076	INCREASE
phytol	0.03125	0.0415441	2.27888	DECREASE	0.3125	0.737873	1.31468	DECREASE	0.179654	0.215967	0.716997	INCREASE
proline	1	1	0.967837	INCREASE	0.03125	0.196181	0.926382	INCREASE	0.0021645	0.0038217	0.356456	INCREASE
pyruvate	0.15625	0.168155	1.73643	DECREASE	1	1	0.92339	INCREASE	0.025974	0.0357935	2.67771	DECREASE
ribose	0.03125	0.0415441	1.72098	DECREASE	1	1	0.994284	INCREASE	0.0021645	0.0038217	0.306087	INCREASE
salicylic acid	0.03125	0.0415441	1.46366	DECREASE	0.4375	0.737873	1.76862	DECREASE	0.0021645	0.0038217	0.715075	INCREASE
serine	0.03125	0.0415441	1.19383	DECREASE	0.84375	0.972895	1.04289	DECREASE	0.0021645	0.0038217	4.50681	DECREASE
spermidine	0.15625	0.168155	1.37525	DECREASE	0.03125	0.196181	0.722738	INCREASE	0.24026	0.282806	0.854856	INCREASE
stearic acid	0.03125	0.0415441	5.82124	DECREASE	0.4375	0.737873	0.671183	INCREASE	0.004329	0.00698825	0.289857	INCREASE
succinate	0.03125	0.0415441	1.45006	DECREASE	0.4375	0.737873	1.1771	DECREASE	0.0021645	0.0038217	1.23798	DECREASE
sucrose	0.03125	0.0415441	2.29875	DECREASE	0.4375	0.737873	0.627866	INCREASE	0.0021645	0.0038217	0.218725	INCREASE
tagatose	0.03125	0.0415441	2.06671	DECREASE	0.0625	0.2825	0.941389	INCREASE	0.0021645	0.0038217	0.522569	INCREASE
taurine	0.03125	0.0415441	3.28513	DECREASE	0.4375	0.737873	1.11159	DECREASE	0.00865801	0.013221	0.307782	INCREASE
threitol	0.03125	0.0415441	1.67011	DECREASE	1	1	1.00036	DECREASE	1	1	1.32947	DECREASE
threonine	0.03125	0.0415441	2.30549	DECREASE	0.09375	0.365302	4.34045	DECREASE	0.0021645	0.0038217	18.477	DECREASE
threose	0.03125	0.0415441	1.48335	DECREASE	0.5625	0.814904	0.989559	INCREASE	0.0021645	0.0038217	0.090501	INCREASE
thymine	0.03125	0.0415441	2.46912	DECREASE	0.5625	0.814904	1.6084	DECREASE	0.179654	0.215967	1.27117	DECREASE
trehalose	0.03125	0.0415441	2.2487	DECREASE	0.6875	0.863194	1.01992	DECREASE	0.0021645	0.0038217	0.00671114	INCREASE
tryptophan	0.03125	0.0415441	1.75969	DECREASE	0.3125	0.737873	0.942661	INCREASE	0.0021645	0.0038217	0.571393	INCREASE
tyrosine	0.03125	0.0415441	1.9706	DECREASE	0.21875	0.617969	1.10531	DECREASE	0.0021645	0.0038217	0.527667	INCREASE
uracil	0.03125	0.0415441	1.75977	DECREASE	0.5625	0.814904	1.08572	DECREASE	0.0021645	0.0038217	0.799848	INCREASE
urea	0.6875	0.699887	0.963083	INCREASE	0.4375	0.737873	1.22329	DECREASE	0.0021645	0.0038217	38.8068	DECREASE
uric acid	0.03125	0.0415441	2.99256	DECREASE	0.6875	0.863194	0.954247	INCREASE	0.00865801	0.013221	1.67131	DECREASE
uridine	0.03125	0.0415441	1.54364	DECREASE	0.09375	0.365302	0.940055	INCREASE	0.0151515	0.0219503	0.565908	INCREASE
valine	0.03125	0.0415441	1.4864	DECREASE	0.84375	0.972895	1.01413	DECREASE	0.0411255	0.0559902	0.581413	INCREASE
xanthine	0.03125	0.0415441	1.8813	DECREASE	0.4375	0.737873	0.912281	INCREASE	0.0021645	0.0038217	0.48862	INCREASE
xanthurenic acid	0.03125	0.0415441	1.86344	DECREASE	0.5625	0.814904	0.980464	INCREASE	0.0021645	0.0038217	0.594359	INCREASE
xylose	0.3125	0.323968	1.67597	DECREASE	0.5625	0.814904	1.10599	DECREASE	0.0021645	0.0038217	0.318279	INCREASE
β-alanine	0.03125	0.0415441	1.94559	DECREASE	0.4375	0.737873	1.08898	DECREASE	0.630356	0.678383	0.871287	INCREASE
β-gentiobiose	0.03125	0.0415441	1.77905	DECREASE	0.4375	0.737873	0.820766	INCREASE	0.0021645	0.0038217	0.544469	INCREASE
