# Supplementary material for: Systematic re-evaluation of the long-used standard protocol of urease-dependent metabolome sample preparation
Source: PLoS One. 2020 Mar 17;15(3):e0230072. doi: 10.1371/journal.pone.0230072 (PMC7077817; doi:10.1371/journal.pone.0230072)
Supplement: S8 Table — (XLSX) [file pone.0230072.s010.XLSX]

## Sheet: S1 Table
S1 Table. Characteristics of 68 healthy volunteers
Sample_Male	Age	Sample_Female	Age
Male_1	M/33	Female_1	F/32
Male_2	M/32	Female_2	F/36
Male_3	M/32	Female_3	F/37
Male_4	M/37	Female_4	F/34
Male_5	M/36	Female_5	F/37
Male_6	M/32	Female_6	F/39
Male_7	M/38	Female_7	F/39
Male_8	M/37	Female_8	F/38
Male_9	M/39	Female_9	F/34
Male_10	M/37	Female_10	F/37
Male_11	M/30	Female_11	F/36
Male_12	M/34	Female_12	F/38
Male_15	M/35	Female_14	F/39
Male_16	M/41	Female_15	F/36
Male_17	M/41	Female_16	F/45
Male_18	M/42	Female_17	F/44
Male_19	M/49	Female_18	F/47
Male_20	M/41	Female_19	F/48
Male_21	M/48	Female_20	F/43
Male_22	M/44	Female_21	F/42
Male_23	M/46	Female_22	F/40
Male_24	M/43	Female_26	F/46
Male_25	M/42	Female_27	F/42
Male_27	M/41	Female_28	F/41
Male_30	M/48	Female_29	F/43
Male_31	M/50	Female_31	F/53
Male_32	M/54	Female_32	F/50
Male_39	M/51	Female_33	F/51
Male_40	M/52	Female_34	F/50
Male_41	M/51	Female_35	F/51
Male_43	M/53	Female_36	F/51
		Female_38	F/54
		Female_39	F/53
		Female_40	F/52
		Female_43	F/52
		Female_52	F/65
		Female_53	F/63

## Sheet: S8 Table
S8A Table. The Kruskal-Wallis test with post-hoc U test for the comparison of 12 metabolites depending on enzyme loading units of the Type 3 urease
Metabolite	Statisticss	ANOVA_p value	Adjusted_ANOVA_p value	Statisticss: 0U vs. T3_0.005	p value: 0U vs. T3_0.005	Statistics: 0U vs. T3_0.05	p value: 0U vs. T3_0.05	Statistics: 0U vs. T3_0.5	p value: 0U vs. T3_0.5	Statistics: 0U vs. T3_5	p value: 0U vs. T3_5	Statistics: 0U vs. T3_50	p value: 0U vs. T3_50	Statistics: 0U vs. T3_100	p value: 0U vs. T3_100	Statistics: T3_0.005 vs. T3_0.05	p value: T3_0.005 vs. T3_0.05	Statistics: T3_0.005 vs. T3_0.5	p value: T3_0.005 vs. T3_0.5	Statistics: T3_0.005 vs. T3_5	p value: T3_0.005 vs. T3_5	Statistics: T3_0.005 vs. T3_50	p value: T3_0.005 vs. T3_50	Statistics: T3_0.005 vs. T3_100	p value: T3_0.005 vs. T3_100	Statistics: T3_0.05 vs. T3_0.5	p value: T3_0.05 vs. T3_0.5	Statistics: T3_0.05 vs. T3_5	p value: T3_0.05 vs. T3_5	Statistics: T3_0.05 vs. T3_50	p value: T3_0.05 vs. T3_50	Statistics: T3_0.05 vs. T3_100	p value: T3_0.05 vs. T3_100	Statistics: T3_0.5 vs. T3_5	p value: T3_0.5 vs. T3_5	Statistics: T3_0.5 vs. T3_50	p value: T3_0.5 vs. T3_50	Statistics: T3_0.5 vs. T3_100	p value: T3_0.5 vs. T3_100	Statistics: T3_5 vs. T3_50	p value: T3_5 vs. T3_50	Statistics: T3_5 vs. T3_100	p value: T3_5 vs. T3_100	Statistics: T3_50 vs. T3_100	p value: T3_50 vs. T3_100
arabitol	40.1165	4.3211e-07	1.0388e-06	-3.5	0.8068	-7	0.6353	-9	0.4659	-30	0.0043	-32	0.0023	-32	0.0024	-1.5	0.9814	-6.5	0.8302	-25	0.0171	-32	0.0004	-29	0.0021	-11	0.4087	-31	0.0014	-32	0.0005	-32	0.0005	-28	0.0059	-32	0.0005	-31	0.0009	-30	0.0016	-17	0.1141	18	0.1588
galactonate	42.2525	1.6393e-07	4.8087e-07	-5	0.7173	2.5	0.8529	-25.5	0.0218	-23	0.0305	-32	0.0008	-32	0.0008	12	0.6877	-21	0.1373	-22	0.055	-32	0.0019	-32	0.0021	-24.5	0.0466	-24	0.0297	-32	0.0005	-32	0.0005	-2.5	0.9167	-32	0.0005	-32	0.0005	-32	0.0022	-32	0.0023	-24	0.0416
galactose	46.4071	2.4564e-08	1.8014e-07	-3	0.817	3	0.8365	-17.5	0.1206	-32	0.0009	-32	0.0008	-32	0.0008	7	0.7668	-15	0.3825	-32	0.0008	-32	0.0004	-32	0.0005	-27.5	0.02	-32	0.0008	-32	0.0005	-32	0.0005	-32	0.0009	-32	0.0005	-32	0.0005	-32	0.0005	-32	0.0005	25	0.0308
glucose	48.8124	8.129e-09	1.1923e-07	14	0.2207	20.5	0.0878	-18.5	0.1027	-32	0.0027	-32	0.0023	-32	0.0024	5	0.8113	-25	0.044	-32	0.0008	-32	0.0004	-32	0.0021	-29.5	0.0113	-32	0.0008	-32	0.0005	-32	0.0016	-32	0.0009	-32	0.0005	-32	0.0019	-32	0.0005	-32	0.0023	31	0.0074
glycerol	36.4944	2.2092e-06	4.4183e-06	14	0.2207	-6	0.6823	-24	0.0218	-32	0.0009	-32	0.0008	-24	0.0229	-7	0.7668	-29	0.0096	-32	0.0008	-32	0.0004	-29	0.0021	-14	0.3363	-32	0.0008	-26	0.0085	-24	0.017	-32	0.0009	-24	0.0183	-17	0.1106	-6	0.6311	7	0.5559	10	0.498
glycolate	44.5714	5.6936e-08	2.2774e-07	11	0.3503	14	0.2717	0	1	-32	0.0009	-32	0.0008	-32	0.0008	0	1	-18	0.2382	-32	0.0008	-32	0.0004	-32	0.0005	-22	0.07	-32	0.0008	-32	0.0005	-32	0.0005	-25	0.0192	-32	0.0005	-32	0.0005	-31	0.0009	-32	0.0005	8	0.5891
lactose	53.2847	1.0282e-09	4.5239e-08	-30	0.0085	-32	0.0051	-32	0.0046	-32	0.0027	-32	0.0023	-32	0.0024	-24	0.1527	-32	0.0023	-32	0.0008	-32	0.0004	-32	0.0005	-32	0.0017	-32	0.0008	-32	0.0005	-32	0.0005	-32	0.0009	-32	0.0005	-32	0.0005	-32	0.0005	-31	0.001	32	0.0017
mannose	44.791	5.1497e-08	2.2659e-07	-3	0.817	10.5	0.4157	-2	0.8989	-32	0.0009	-32	0.0008	-32	0.0008	12	0.6877	4	0.9495	-32	0.0029	-32	0.0019	-32	0.0021	-4	0.793	-32	0.0027	-32	0.0022	-32	0.0016	-32	0.0009	-32	0.0005	-32	0.0005	-32	0.0005	-32	0.0005	32	0.0017
phosphate	40.4389	3.7343e-07	1.0269e-06	-28	0.0085	-32	0.0014	-32	0.0017	-31	0.0012	-31	0.0012	-32	0.0008	-32	0.0068	-32	0.0023	-26	0.0128	-24	0.0153	-32	0.0005	-32	0.0017	-24	0.0255	-24	0.0176	-32	0.0005	-1	1	-4	0.793	-21	0.0427	4	0.7552	-11	0.3406	-16	0.2198
succinate	46.7481	2.1005e-08	1.8014e-07	-15	0.2125	-3	0.8365	-30	0.0039	-32	0.0009	-32	0.0008	-32	0.0008	12	0.6877	-16	0.3297	-32	0.0008	-32	0.0004	-32	0.0005	-32	0.0017	-32	0.0008	-32	0.0005	-32	0.0005	-24	0.0269	-26	0.0103	-32	0.0005	-26	0.0089	-32	0.0005	-21	0.0952
sucrose	43.8283	7.9947e-08	2.7059e-07	-18	0.1243	-3	0.8365	-23	0.0282	-27.5	0.0087	-32	0.0008	-32	0.0008	14	0.6877	-9	0.7009	-15	0.2049	-32	0.0004	-32	0.0005	-28	0.0103	-30	0.0025	-32	0.0005	-32	0.0005	-14	0.2825	-32	0.0005	-32	0.0005	-32	0.0005	-32	0.0005	32	0.0017
trehalose	49.5545	5.774e-09	1.1923e-07	-18.5	0.1243	-14	0.2717	-32	0.0046	-32	0.0027	-32	0.0023	-32	0.0024	4.5	0.8237	-29	0.0096	-31	0.0014	-32	0.0004	-32	0.0005	-32	0.008	-32	0.0027	-32	0.0022	-32	0.0016	-15	0.239	-32	0.0005	-32	0.0005	-32	0.0005	-32	0.0005	31	0.0023
S8B Table. The Kruskal-Wallis test with post-hoc U test for the comparison of 11 metabolites depending on enzyme loading units of the Type 4 urease
Metabolite	Statisticss	ANOVA_p value	Adjusted_ANOVA_p value	Statistics: 0U vs. T4_0.005	p value: 0U vs. T4_0.005	Statisticss: 0U vs. T4_0.05	p value: 0U vs. T4_0.05	Statistics: 0U vs. T4_0.5	p value: 0U vs. T4_0.5	Statistics: 0U vs. T4_5	p value: 0U vs. T4_5	Statistics: 0U vs. T4_50	p value: 0U vs. T4_50	Statistics: 0U vs. T4_0.500	p value: 0U vs. T4_0.500	Statistics: T4_0.005 vs. T4_0.05	p value: T4_0.005 vs. T4_0.05	Statistics: T4_0.005 vs. T4_0.5	p value: T4_0.005 vs. T4_0.5	Statistics: T4_0.005 vs. T4_5	p value: T4_0.005 vs. T4_5	Statistics: T4_0.005 vs. T4_50	p value: T4_0.005 vs. T4_50	Statistics: T4_0.005 vs. T4_0.500	p value: T4_0.005 vs. T4_0.500	Statistics: T4_0.05 vs. T4_0.5	p value: T4_0.05 vs. T4_0.5	Statistics: T4_0.05 vs. T4_5	p value: T4_0.05 v.s T4_5	Statistics: T4_0.05 vs. T4_50	p value: T4_0.05 vs. T4_50	Statistics: T4_0.05 vs. T4_0.500	p value: T4_0.05 vs. T4_0.500	Statistics: T4_0.5 vs. T4_5	p value: T4_0.5 vs. T4_5	Statistics: T4_0.5 vs. T4_50	p value: T4_0.5 vs. T4_50	Statistics: T4_0.5 vs. T4_0.500	p value: T4_0.5 vs. T4_0.500	Statistics: T4_5 vs. T4_50	p value: T4_5 vs. T4_50	Statistics: T4_5 vs. T4_0.500	p value: T4_5 vs. T4_0.500	Statistics: T4_50 vs. T4_0.500	p value: T4_50 vs. T4_0.500
arabitol	45.6983	3.3995e-08	1.9437e-07	22.5	0.0479	19.5	0.1166	13.5	0.227	-31.5	0.0025	-32	0.0023	-32	0.002	9.5	1	-1.5	0.9804	-32	0.0029	-32	0.0019	-32	0.0019	-12	0.5252	-32	0.0034	-32	0.0027	-32	0.0032	-32	0.0027	-32	0.0019	-32	0.0018	-32	0.0004	-32	0.0022	-9	0.4947
galactose	49.2573	6.622e-09	5.8274e-08	3	0.7984	10	0.4126	-21	0.0572	-32	0.0007	-32	0.0005	-32	0.0005	12	1	-32	0.0068	-32	0.0008	-32	0.0004	-32	0.0004	-32	0.0068	-32	0.0011	-32	0.0009	-32	0.0007	-32	0.0027	-32	0.0019	-32	0.0018	-32	0.0004	-32	0.0004	-31	0.0023
glucose	49.9804	4.7438e-09	5.8274e-08	13.5	0.2283	19	0.1263	-24	0.0297	-32	0.0024	-32	0.0023	-32	0.002	5.5	1	-32	0.0068	-32	0.0029	-32	0.0019	-32	0.0019	-32	0.0068	-32	0.0034	-32	0.0027	-32	0.0032	-32	0.0027	-32	0.0019	-32	0.0018	-32	0.0004	-32	0.0004	-28	0.0103
glycerol	40.7871	3.1892e-07	1.0794e-06	-27	0.0144	-14	0.2523	-26	0.0191	-32	0.0007	-32	0.0005	-32	0.0005	2	1	-10	0.629	-29	0.0032	-24	0.0176	-32	0.0004	-11	0.5396	-30	0.0034	-26	0.0114	-32	0.0007	-27	0.0138	-22	0.0338	-32	0.0018	-16	0.1592	-32	0.0004	-19	0.1342
glycolate	44.6528	5.4856e-08	2.4188e-07	11	0.3606	12	0.3328	16	0.1567	-23	0.0271	-32	0.0005	-32	0.0005	1	1	10	0.629	-32	0.0008	-32	0.0004	-32	0.0004	10	0.6085	-32	0.0011	-32	0.0009	-32	0.0007	-32	0.0027	-32	0.0019	-32	0.0018	-32	0.0004	-32	0.0004	-32	0.0014
lactose	51.6163	2.2272e-09	5.8274e-08	-17	0.1303	-29	0.0241	-32	0.0041	-32	0.0024	-32	0.0023	-32	0.002	-26	0.1026	-32	0.0068	-32	0.0008	-32	0.0004	-32	0.0004	-32	0.0068	-32	0.0011	-32	0.0009	-32	0.0007	-32	0.0027	-32	0.0019	-32	0.0018	-32	0.0004	-32	0.0004	9	0.4947
mannose	47.1921	1.7131e-08	1.2563e-07	17	0.1303	13.5	0.2607	-19	0.0878	-32	0.0007	-32	0.0005	-32	0.0005	-3	1	-24.5	0.0725	-32	0.0029	-32	0.0019	-32	0.0019	-24	0.0744	-32	0.0011	-32	0.0009	-32	0.0007	-32	0.0027	-32	0.0019	-32	0.0018	-32	0.0004	-32	0.0004	-14	0.2825
phosphate	40.086	4.3814e-07	1.2015e-06	-24	0.0319	-32	0.0023	-32	0.0041	-31	0.0011	-32	0.0005	-30	0.0016	-32	0.0068	-32	0.0068	-24	0.0229	-32	0.0004	-24	0.0153	-32	0.0068	-24	0.0269	-32	0.0009	-24	0.0176	-10	0.5183	-22	0.0338	-24	0.0205	-13	0.2766	-13	0.2679	-6	0.6643
succinate	43.5297	9.1619e-08	3.6648e-07	-18	0.1143	-10	0.4126	-18	0.1074	-32	0.0007	-32	0.0005	-32	0.0005	8	1	3	0.8944	-32	0.0008	-32	0.0004	-32	0.0004	-5	0.7178	-24	0.0269	-31	0.0014	-32	0.0007	-32	0.0027	-32	0.0019	-32	0.0018	-25	0.0147	-32	0.0004	-23	0.0541
sucrose	42.7799	1.2894e-07	4.7279e-07	-15.5	0.1685	-9	0.4426	-29	0.0075	-26	0.0098	-32	0.0005	-32	0.0005	7	1	-18	0.2635	-12	0.3035	-32	0.0004	-32	0.0004	-23	0.0882	-21	0.0651	-32	0.0009	-32	0.0007	15	0.2244	-32	0.0019	-32	0.0018	-32	0.0004	-32	0.0004	-32	0.0014
trehalose	49.9271	4.8619e-09	5.8274e-08	5	0.6828	-17	0.1653	-32	0.0041	-32	0.0024	-32	0.0023	-32	0.002	-17	1	-32	0.0068	-32	0.0008	-32	0.0004	-32	0.0004	-32	0.0068	-32	0.0034	-32	0.0027	-32	0.0032	1	0.9581	-32	0.0019	-32	0.0018	-32	0.0004	-32	0.0004	-32	0.0014
